# Supplementary material for: The UBX domain in UBXD1 organizes ubiquitin binding at the C-terminus of the VCP/p97 AAA-ATPase
Source: Nat Commun. 2023 Jun 5;14:3258. doi: 10.1038/s41467-023-38604-4 (PMC10241913; doi:10.1038/s41467-023-38604-4)
Supplement: Supplementary file 3 — Supplementary Data 1-14 [file 41467_2023_38604_MOESM3_ESM.zip]

Archive with 14 entries (14 files):
- Supplementary_Data_1_UBXD1-PUB-Linker-UBX-C_model.pdb
- Supplementary_Data_10_PX_UBXD1-PUB+HR23b-UBL-F69BpA.xlsx
- Supplementary_Data_11_LC-Settings-for-LC-MS.pdf
- Supplementary_Data_12_MS-Settings-for-LC-MS.pdf
- Supplementary_Data_13_Legends-XLinkX-settings.pdf
- Supplementary_Data_14_coding_DNA_sequences_UBXD1_p97_Ubiquitin_HR23.txt
- Supplementary_Data_2_CX_UBXD1_DSSO.xlsx
- Supplementary_Data_3_CX_UBXD1-298PreSc_DSSO.xlsx
- Supplementary_Data_4_CX_UBXD1+Ub_DSSO.xlsx
- Supplementary_Data_5_PX_UBXD1+UbF4BpA.xlsx
- Supplementary_Data_6_CX_UBXD1+p97_DSSO.xlsx
- Supplementary_Data_7_PX_UBXD1+p97-photoLeuMet.xlsx
- Supplementary_Data_8_CX_UBXD1+p97+Ub_DSSO.xlsx
- Supplementary_Data_9_CX_UBXD1+HR23b-UBL_DSSO.xlsx
