# Supplementary material for: The UBX domain in UBXD1 organizes ubiquitin binding at the C-terminus of the VCP/p97 AAA-ATPase
Source: Nat Commun. 2023 Jun 5;14:3258. doi: 10.1038/s41467-023-38604-4 (PMC10241913; doi:10.1038/s41467-023-38604-4)
Supplement: Supplementary file 3 — Supplementary Data 1-14 [file 41467_2023_38604_MOESM3_ESM.zip › Supplementary_Data_1_UBXD1-PUB-Linker-UBX-C_model.pdb]

TITLE     Model of UBXD1-PUB-Linker-UBX-C fragment
JRNL	    AUTH   M. Blueggel, A. Kroening, M. Kracht, J. van den Boom,
JRNL        AUTH 2 M.Dabisch, A. Goehring, F. Kaschani, M. Kaiser, P. Bayer,
JRNL        AUTH 3 H. Meyer, C. Beuck
JRNL        TITL   The UBX domain in UBXD1 organizes ubiquitin binding
JRNL        TITL 2 at the C-terminus of the VCP/p97 AAA-ATPase
JRNL        REF    TO BE PUBLISHED
REMARK 215 COMPUTATIONAL MODEL

SEQRES   1 A 146 GLY SER HIS SER THR ASP PRO VAL ALA ALA
SEQRES   2 A 156 SER ILE MET LYS ILE TYR THR PHE ASN LYS
SEQRES   3 A 166 ASP GLN ASP ARG VAL LYS LEU GLY VAL ASP
SEQRES   4 A 176 THR ILE ALA LYS TYR LEU ASP ASN ILE HIS
SEQRES   5 A 186 LEU HIS PRO GLU GLU GLU LYS TYR ARG LYS
SEQRES   6 A 196 ILE LYS LEU GLN ASN LYS VAL PHE GLN GLU
SEQRES   7 A 206 ARG ILE ASN CYS LEU GLU GLY THR HIS GLU
SEQRES   8 A 216 PHE PHE GLU ALA ILE GLY PHE GLN LYS VAL
SEQRES   9 A 226 LEU LEU PRO ALA GLN ASP GLN GLU ASP PRO
SEQRES  10 A 236 GLU GLU PHE TYR VAL LEU SER GLU THR THR
SEQRES  11 A 246 LEU ALA GLN PRO GLN SER LEU GLU ARG HIS
SEQRES  12 A 256 LYS GLU GLN LEU LEU ALA ALA GLU PRO VAL
SEQRES  13 A 266 ARG ALA LYS LEU ASP ARG GLN ARG ARG VAL
SEQRES  14 A 276 PHE GLN PRO SER PRO LEU ALA SER GLN PHE
SEQRES  15 A 286 GLU LEU PRO GLY ASP PHE PHE ASN LEU THR
SEQRES  16 A 296 ALA GLU GLU ILE LYS ARG GLU GLN ARG LEU
SEQRES  17 A 306 ARG SER GLU ALA VAL GLU ARG LEU SER VAL
SEQRES  18 A 316 LEU ARG THR LYS ALA MET ARG GLU LYS GLU
SEQRES  19 A 326 GLU GLN ARG GLY LEU ARG LYS TYR ASN TYR
SEQRES  20 A 336 THR LEU LEU ARG VAL ARG LEU PRO ASP GLY
SEQRES  21 A 346 CYS LEU LEU GLN GLY THR PHE TYR ALA ARG
SEQRES  22 A 356 GLU ARG LEU GLY ALA VAL TYR GLY PHE VAL
SEQRES  23 A 366 ARG GLU ALA LEU GLN SER ASP TRP LEU PRO
SEQRES  24 A 376 PHE GLU LEU LEU ALA SER GLY GLY GLN LYS
SEQRES  25 A 386 LEU SER GLU ASP GLU ASN LEU ALA LEU ASN
SEQRES  26 A 396 GLU CYS GLY LEU VAL PRO SER ALA LEU LEU
SEQRES  27 A 406 THR PHE SER TRP ASP MET ALA VAL LEU GLU
SEQRES  28 A 416 ASP ILE LYS ALA ALA GLY ALA GLU PRO ASP
SEQRES  29 A 426 SER ILE LEU LYS PRO GLU LEU LEU SER ALA
SEQRES  30 A 436 ILE GLU LYS LEU LEU

ATOM      1  N   GLY A 146      11.212 -11.613  30.608  1.00 10.00           N  
ATOM      2  CA  GLY A 146      12.238 -11.277  29.643  1.00 10.00           C  
ATOM      3  C   GLY A 146      11.649 -10.841  28.316  1.00 10.00           C  
ATOM      4  O   GLY A 146      10.884 -11.583  27.696  1.00 10.00           O  
ATOM      5  HN  GLY A 146      10.269 -11.454  30.383  1.00 10.00           H  
ATOM      6  N   SER A 147      12.012  -9.640  27.879  1.00 10.00           N  
ATOM      7  CA  SER A 147      11.522  -9.092  26.620  1.00 10.00           C  
ATOM      8  C   SER A 147      11.884  -9.996  25.441  1.00 10.00           C  
ATOM      9  O   SER A 147      11.120 -10.118  24.484  1.00 10.00           O  
ATOM     10  CB  SER A 147      12.101  -7.691  26.408  1.00 10.00           C  
ATOM     11  OG  SER A 147      12.172  -6.985  27.637  1.00 10.00           O  
ATOM     12  HN  SER A 147      12.629  -9.101  28.420  1.00 10.00           H  
ATOM     13  HG  SER A 147      11.534  -6.260  27.625  1.00 10.00           H  
ATOM     14  N   HIS A 148      13.038 -10.650  25.536  1.00 10.00           N  
ATOM     15  CA  HIS A 148      13.516 -11.548  24.486  1.00 10.00           C  
ATOM     16  C   HIS A 148      12.566 -12.727  24.258  1.00 10.00           C  
ATOM     17  O   HIS A 148      12.588 -13.357  23.202  1.00 10.00           O  
ATOM     18  CB  HIS A 148      14.936 -12.044  24.796  1.00 10.00           C  
ATOM     19  CG  HIS A 148      15.040 -12.956  25.989  1.00 10.00           C  
ATOM     20  CD2 HIS A 148      14.865 -12.680  27.307  1.00 10.00           C  
ATOM     21  ND1 HIS A 148      15.359 -14.285  25.848  1.00 10.00           N  
ATOM     22  CE1 HIS A 148      15.374 -14.787  27.069  1.00 10.00           C  
ATOM     23  NE2 HIS A 148      15.078 -13.855  27.981  1.00 10.00           N  
ATOM     24  HN  HIS A 148      13.596 -10.514  26.335  1.00 10.00           H  
ATOM     25  HE2 HIS A 148      15.018 -13.986  28.950  1.00 10.00           H  
ATOM     26  N   MET A 149      11.738 -13.019  25.253  1.00 10.00           N  
ATOM     27  CA  MET A 149      10.779 -14.114  25.155  1.00 10.00           C  
ATOM     28  C   MET A 149       9.387 -13.594  24.795  1.00 10.00           C  
ATOM     29  O   MET A 149       8.587 -14.299  24.180  1.00 10.00           O  
ATOM     30  CB  MET A 149      10.730 -14.914  26.461  1.00 10.00           C  
ATOM     31  CG  MET A 149      11.891 -15.879  26.644  1.00 10.00           C  
ATOM     32  SD  MET A 149      11.907 -17.180  25.394  1.00 10.00           S  
ATOM     33  CE  MET A 149      13.438 -18.022  25.793  1.00 10.00           C  
ATOM     34  HN  MET A 149      11.774 -12.483  26.076  1.00 10.00           H  
ATOM     35  N   SER A 150       9.105 -12.359  25.188  1.00 10.00           N  
ATOM     36  CA  SER A 150       7.817 -11.740  24.911  1.00 10.00           C  
ATOM     37  C   SER A 150       7.756 -11.195  23.487  1.00 10.00           C  
ATOM     38  O   SER A 150       6.684 -11.141  22.876  1.00 10.00           O  
ATOM     39  CB  SER A 150       7.553 -10.628  25.925  1.00 10.00           C  
ATOM     40  OG  SER A 150       7.784 -11.098  27.245  1.00 10.00           O  
ATOM     41  HN  SER A 150       9.775 -11.854  25.694  1.00 10.00           H  
ATOM     42  HG  SER A 150       7.884 -10.345  27.842  1.00 10.00           H  
ATOM     43  N   THR A 151       8.907 -10.798  22.958  1.00 10.00           N  
ATOM     44  CA  THR A 151       8.982 -10.267  21.609  1.00 10.00           C  
ATOM     45  C   THR A 151       8.886 -11.395  20.591  1.00 10.00           C  
ATOM     46  O   THR A 151       9.628 -12.379  20.663  1.00 10.00           O  
ATOM     47  CB  THR A 151      10.281  -9.466  21.388  1.00 10.00           C  
ATOM     48  CG2 THR A 151      10.230  -8.707  20.068  1.00 10.00           C  
ATOM     49  OG1 THR A 151      10.443  -8.525  22.459  1.00 10.00           O  
ATOM     50  HN  THR A 151       9.730 -10.869  23.488  1.00 10.00           H  
ATOM     51  HG1 THR A 151      10.816  -8.982  23.227  1.00 10.00           H  
ATOM     52  N   ASP A 152       7.947 -11.256  19.668  1.00 10.00           N  
ATOM     53  CA  ASP A 152       7.729 -12.246  18.626  1.00 10.00           C  
ATOM     54  C   ASP A 152       8.958 -12.359  17.723  1.00 10.00           C  
ATOM     55  O   ASP A 152       9.545 -11.345  17.340  1.00 10.00           O  
ATOM     56  CB  ASP A 152       6.490 -11.873  17.809  1.00 10.00           C  
ATOM     57  CG  ASP A 152       6.274 -12.769  16.609  1.00 10.00           C  
ATOM     58  OD1 ASP A 152       5.666 -13.848  16.770  1.00 10.00           O  
ATOM     59  OD2 ASP A 152       6.707 -12.392  15.505  1.00 10.00           O1-
ATOM     60  HN  ASP A 152       7.385 -10.455  19.680  1.00 10.00           H  
ATOM     61  N   PRO A 153       9.366 -13.597  17.392  1.00 10.00           N  
ATOM     62  CA  PRO A 153      10.537 -13.859  16.540  1.00 10.00           C  
ATOM     63  C   PRO A 153      10.517 -13.081  15.226  1.00 10.00           C  
ATOM     64  O   PRO A 153      11.545 -12.561  14.792  1.00 10.00           O  
ATOM     65  CB  PRO A 153      10.441 -15.358  16.259  1.00 10.00           C  
ATOM     66  CG  PRO A 153       9.715 -15.906  17.435  1.00 10.00           C  
ATOM     67  CD  PRO A 153       8.727 -14.849  17.840  1.00 10.00           C  
ATOM     68  N   VAL A 154       9.348 -12.998  14.604  1.00 10.00           N  
ATOM     69  CA  VAL A 154       9.207 -12.287  13.339  1.00 10.00           C  
ATOM     70  C   VAL A 154       9.146 -10.784  13.587  1.00 10.00           C  
ATOM     71  O   VAL A 154       9.711  -9.993  12.830  1.00 10.00           O  
ATOM     72  CB  VAL A 154       7.948 -12.738  12.569  1.00 10.00           C  
ATOM     73  CG1 VAL A 154       7.967 -12.213  11.142  1.00 10.00           C  
ATOM     74  CG2 VAL A 154       7.829 -14.253  12.579  1.00 10.00           C  
ATOM     75  HN  VAL A 154       8.555 -13.414  15.011  1.00 10.00           H  
ATOM     76  N   ALA A 155       8.466 -10.401  14.661  1.00 10.00           N  
ATOM     77  CA  ALA A 155       8.341  -8.995  15.028  1.00 10.00           C  
ATOM     78  C   ALA A 155       9.711  -8.384  15.309  1.00 10.00           C  
ATOM     79  O   ALA A 155       9.939  -7.202  15.052  1.00 10.00           O  
ATOM     80  CB  ALA A 155       7.426  -8.835  16.231  1.00 10.00           C  
ATOM     81  HN  ALA A 155       8.022 -11.087  15.214  1.00 10.00           H  
ATOM     82  N   ALA A 156      10.620  -9.204  15.831  1.00 10.00           N  
ATOM     83  CA  ALA A 156      11.978  -8.764  16.133  1.00 10.00           C  
ATOM     84  C   ALA A 156      12.712  -8.381  14.850  1.00 10.00           C  
ATOM     85  O   ALA A 156      13.585  -7.511  14.849  1.00 10.00           O  
ATOM     86  CB  ALA A 156      12.737  -9.860  16.868  1.00 10.00           C  
ATOM     87  HN  ALA A 156      10.363 -10.132  16.028  1.00 10.00           H  
ATOM     88  N   SER A 157      12.352  -9.040  13.756  1.00 10.00           N  
ATOM     89  CA  SER A 157      12.956  -8.763  12.464  1.00 10.00           C  
ATOM     90  C   SER A 157      12.361  -7.486  11.879  1.00 10.00           C  
ATOM     91  O   SER A 157      13.036  -6.737  11.174  1.00 10.00           O  
ATOM     92  CB  SER A 157      12.712  -9.942  11.520  1.00 10.00           C  
ATOM     93  OG  SER A 157      12.798 -11.173  12.220  1.00 10.00           O  
ATOM     94  HN  SER A 157      11.666  -9.739  13.820  1.00 10.00           H  
ATOM     95  HG  SER A 157      13.681 -11.542  12.111  1.00 10.00           H  
ATOM     96  N   ILE A 158      11.094  -7.240  12.196  1.00 10.00           N  
ATOM     97  CA  ILE A 158      10.396  -6.053  11.719  1.00 10.00           C  
ATOM     98  C   ILE A 158      10.892  -4.825  12.473  1.00 10.00           C  
ATOM     99  O   ILE A 158      11.176  -3.786  11.876  1.00 10.00           O  
ATOM    100  CB  ILE A 158       8.869  -6.184  11.913  1.00 10.00           C  
ATOM    101  CG1 ILE A 158       8.351  -7.469  11.259  1.00 10.00           C  
ATOM    102  CG2 ILE A 158       8.153  -4.969  11.342  1.00 10.00           C  
ATOM    103  CD1 ILE A 158       6.911  -7.791  11.594  1.00 10.00           C  
ATOM    104  HN  ILE A 158      10.612  -7.880  12.765  1.00 10.00           H  
ATOM    105  N   MET A 159      11.015  -4.961  13.788  1.00 10.00           N  
ATOM    106  CA  MET A 159      11.485  -3.869  14.634  1.00 10.00           C  
ATOM    107  C   MET A 159      12.935  -3.517  14.330  1.00 10.00           C  
ATOM    108  O   MET A 159      13.384  -2.403  14.600  1.00 10.00           O  
ATOM    109  CB  MET A 159      11.309  -4.205  16.114  1.00 10.00           C  
ATOM    110  CG  MET A 159       9.869  -4.130  16.586  1.00 10.00           C  
ATOM    111  SD  MET A 159       9.221  -2.446  16.561  1.00 10.00           S  
ATOM    112  CE  MET A 159       7.459  -2.761  16.513  1.00 10.00           C  
ATOM    113  HN  MET A 159      10.774  -5.822  14.205  1.00 10.00           H  
ATOM    114  N   LYS A 160      13.656  -4.471  13.748  1.00 10.00           N  
ATOM    115  CA  LYS A 160      15.051  -4.269  13.379  1.00 10.00           C  
ATOM    116  C   LYS A 160      15.162  -3.169  12.327  1.00 10.00           C  
ATOM    117  O   LYS A 160      16.137  -2.425  12.290  1.00 10.00           O  
ATOM    118  CB  LYS A 160      15.644  -5.574  12.837  1.00 10.00           C  
ATOM    119  CG  LYS A 160      17.111  -5.486  12.449  1.00 10.00           C  
ATOM    120  CD  LYS A 160      17.616  -6.806  11.887  1.00 10.00           C  
ATOM    121  CE  LYS A 160      19.097  -6.734  11.548  1.00 10.00           C  
ATOM    122  NZ  LYS A 160      19.664  -8.070  11.217  1.00 10.00           N1+
ATOM    123  HN  LYS A 160      13.238  -5.340  13.568  1.00 10.00           H  
ATOM    124  HZ1 LYS A 160      19.502  -8.728  12.005  1.00 10.00           H  
ATOM    125  HZ2 LYS A 160      20.689  -7.995  11.056  1.00 10.00           H  
ATOM    126  HZ3 LYS A 160      19.217  -8.453  10.361  1.00 10.00           H  
ATOM    127  N   ILE A 161      14.141  -3.062  11.487  1.00 10.00           N  
ATOM    128  CA  ILE A 161      14.113  -2.055  10.433  1.00 10.00           C  
ATOM    129  C   ILE A 161      13.671  -0.708  11.008  1.00 10.00           C  
ATOM    130  O   ILE A 161      13.976   0.356  10.458  1.00 10.00           O  
ATOM    131  CB  ILE A 161      13.140  -2.465   9.302  1.00 10.00           C  
ATOM    132  CG1 ILE A 161      13.385  -3.922   8.891  1.00 10.00           C  
ATOM    133  CG2 ILE A 161      13.291  -1.539   8.100  1.00 10.00           C  
ATOM    134  CD1 ILE A 161      12.302  -4.509   8.009  1.00 10.00           C  
ATOM    135  HN  ILE A 161      13.384  -3.680  11.578  1.00 10.00           H  
ATOM    136  N   TYR A 162      12.971  -0.763  12.136  1.00 10.00           N  
ATOM    137  CA  TYR A 162      12.469   0.437  12.793  1.00 10.00           C  
ATOM    138  C   TYR A 162      13.543   1.115  13.635  1.00 10.00           C  
ATOM    139  O   TYR A 162      13.288   2.146  14.256  1.00 10.00           O  
ATOM    140  CB  TYR A 162      11.244   0.122  13.659  1.00 10.00           C  
ATOM    141  CG  TYR A 162      10.011  -0.284  12.877  1.00 10.00           C  
ATOM    142  CD1 TYR A 162       9.717   0.294  11.649  1.00 10.00           C  
ATOM    143  CD2 TYR A 162       9.141  -1.242  13.374  1.00 10.00           C  
ATOM    144  CE1 TYR A 162       8.588  -0.072  10.940  1.00 10.00           C  
ATOM    145  CE2 TYR A 162       8.011  -1.616  12.673  1.00 10.00           C  
ATOM    146  CZ  TYR A 162       7.738  -1.029  11.456  1.00 10.00           C  
ATOM    147  OH  TYR A 162       6.610  -1.397  10.756  1.00 10.00           O  
ATOM    148  HN  TYR A 162      12.791  -1.639  12.543  1.00 10.00           H  
ATOM    149  HH  TYR A 162       5.854  -1.405  11.351  1.00 10.00           H  
ATOM    150  N   THR A 163      14.735   0.532  13.671  1.00 10.00           N  
ATOM    151  CA  THR A 163      15.834   1.109  14.432  1.00 10.00           C  
ATOM    152  C   THR A 163      16.202   2.469  13.846  1.00 10.00           C  
ATOM    153  O   THR A 163      16.165   3.492  14.532  1.00 10.00           O  
ATOM    154  CB  THR A 163      17.070   0.189  14.417  1.00 10.00           C  
ATOM    155  CG2 THR A 163      16.849  -1.023  15.314  1.00 10.00           C  
ATOM    156  OG1 THR A 163      17.321  -0.252  13.075  1.00 10.00           O  
ATOM    157  HN  THR A 163      14.879  -0.303  13.179  1.00 10.00           H  
ATOM    158  HG1 THR A 163      17.041  -1.176  12.976  1.00 10.00           H  
ATOM    159  N   PHE A 164      16.543   2.467  12.565  1.00 10.00           N  
ATOM    160  CA  PHE A 164      16.898   3.687  11.864  1.00 10.00           C  
ATOM    161  C   PHE A 164      15.632   4.419  11.436  1.00 10.00           C  
ATOM    162  O   PHE A 164      15.559   5.649  11.475  1.00 10.00           O  
ATOM    163  CB  PHE A 164      17.765   3.356  10.646  1.00 10.00           C  
ATOM    164  CG  PHE A 164      18.160   4.548   9.823  1.00 10.00           C  
ATOM    165  CD1 PHE A 164      17.993   4.538   8.448  1.00 10.00           C  
ATOM    166  CD2 PHE A 164      18.699   5.675  10.420  1.00 10.00           C  
ATOM    167  CE1 PHE A 164      18.358   5.629   7.686  1.00 10.00           C  
ATOM    168  CE2 PHE A 164      19.065   6.768   9.663  1.00 10.00           C  
ATOM    169  CZ  PHE A 164      18.897   6.745   8.293  1.00 10.00           C  
ATOM    170  HN  PHE A 164      16.568   1.611  12.082  1.00 10.00           H  
ATOM    171  N   ASN A 165      14.627   3.651  11.044  1.00 10.00           N  
ATOM    172  CA  ASN A 165      13.359   4.215  10.612  1.00 10.00           C  
ATOM    173  C   ASN A 165      12.387   4.258  11.778  1.00 10.00           C  
ATOM    174  O   ASN A 165      11.436   3.482  11.846  1.00 10.00           O  
ATOM    175  CB  ASN A 165      12.779   3.417   9.443  1.00 10.00           C  
ATOM    176  CG  ASN A 165      13.662   3.491   8.215  1.00 10.00           C  
ATOM    177  ND2 ASN A 165      14.310   2.382   7.880  1.00 10.00           N  
ATOM    178  OD1 ASN A 165      13.758   4.539   7.575  1.00 10.00           O  
ATOM    179  HN  ASN A 165      14.736   2.676  11.058  1.00 10.00           H  
ATOM    180 HD21 ASN A 165      14.180   1.584   8.437  1.00 10.00           H  
ATOM    181 HD22 ASN A 165      14.900   2.404   7.095  1.00 10.00           H  
ATOM    182  N   LYS A 166      12.640   5.184  12.691  1.00 10.00           N  
ATOM    183  CA  LYS A 166      11.824   5.337  13.887  1.00 10.00           C  
ATOM    184  C   LYS A 166      10.792   6.456  13.743  1.00 10.00           C  
ATOM    185  O   LYS A 166      10.188   6.888  14.727  1.00 10.00           O  
ATOM    186  CB  LYS A 166      12.724   5.583  15.105  1.00 10.00           C  
ATOM    187  CG  LYS A 166      13.974   6.400  14.800  1.00 10.00           C  
ATOM    188  CD  LYS A 166      14.968   6.349  15.950  1.00 10.00           C  
ATOM    189  CE  LYS A 166      16.341   6.849  15.527  1.00 10.00           C  
ATOM    190  NZ  LYS A 166      16.357   8.315  15.285  1.00 10.00           N1+
ATOM    191  HN  LYS A 166      13.402   5.789  12.555  1.00 10.00           H  
ATOM    192  HZ1 LYS A 166      17.314   8.630  15.024  1.00 10.00           H  
ATOM    193  HZ2 LYS A 166      16.061   8.821  16.142  1.00 10.00           H  
ATOM    194  HZ3 LYS A 166      15.703   8.557  14.513  1.00 10.00           H  
ATOM    195  N   ASP A 167      10.583   6.915  12.513  1.00 10.00           N  
ATOM    196  CA  ASP A 167       9.620   7.979  12.244  1.00 10.00           C  
ATOM    197  C   ASP A 167       8.244   7.393  11.944  1.00 10.00           C  
ATOM    198  O   ASP A 167       8.138   6.400  11.231  1.00 10.00           O  
ATOM    199  CB  ASP A 167      10.091   8.848  11.075  1.00 10.00           C  
ATOM    200  CG  ASP A 167       9.152   9.998  10.790  1.00 10.00           C  
ATOM    201  OD1 ASP A 167       8.247   9.838   9.947  1.00 10.00           O  
ATOM    202  OD2 ASP A 167       9.313  11.069  11.412  1.00 10.00           O1-
ATOM    203  HN  ASP A 167      11.080   6.521  11.769  1.00 10.00           H  
ATOM    204  N   GLN A 168       7.198   8.023  12.476  1.00 10.00           N  
ATOM    205  CA  GLN A 168       5.823   7.549  12.290  1.00 10.00           C  
ATOM    206  C   GLN A 168       5.442   7.438  10.817  1.00 10.00           C  
ATOM    207  O   GLN A 168       4.970   6.390  10.367  1.00 10.00           O  
ATOM    208  CB  GLN A 168       4.822   8.443  13.027  1.00 10.00           C  
ATOM    209  CG  GLN A 168       5.110   8.613  14.510  1.00 10.00           C  
ATOM    210  CD  GLN A 168       3.908   9.123  15.276  1.00 10.00           C  
ATOM    211  NE2 GLN A 168       3.136   8.207  15.834  1.00 10.00           N  
ATOM    212  OE1 GLN A 168       3.673  10.330  15.363  1.00 10.00           O  
ATOM    213  HN  GLN A 168       7.353   8.836  13.004  1.00 10.00           H  
ATOM    214 HE21 GLN A 168       3.381   7.262  15.721  1.00 10.00           H  
ATOM    215 HE22 GLN A 168       2.354   8.508  16.342  1.00 10.00           H  
ATOM    216  N   ASP A 169       5.650   8.514  10.066  1.00 10.00           N  
ATOM    217  CA  ASP A 169       5.328   8.523   8.640  1.00 10.00           C  
ATOM    218  C   ASP A 169       6.184   7.502   7.913  1.00 10.00           C  
ATOM    219  O   ASP A 169       5.725   6.816   6.996  1.00 10.00           O  
ATOM    220  CB  ASP A 169       5.545   9.914   8.036  1.00 10.00           C  
ATOM    221  CG  ASP A 169       5.656   9.882   6.524  1.00 10.00           C  
ATOM    222  OD1 ASP A 169       6.759  10.155   5.996  1.00 10.00           O  
ATOM    223  OD2 ASP A 169       4.649   9.581   5.854  1.00 10.00           O1-
ATOM    224  HN  ASP A 169       6.043   9.316  10.477  1.00 10.00           H  
ATOM    225  N   ARG A 170       7.431   7.399   8.347  1.00 10.00           N  
ATOM    226  CA  ARG A 170       8.366   6.458   7.763  1.00 10.00           C  
ATOM    227  C   ARG A 170       7.885   5.022   7.972  1.00 10.00           C  
ATOM    228  O   ARG A 170       8.052   4.170   7.097  1.00 10.00           O  
ATOM    229  CB  ARG A 170       9.764   6.663   8.346  1.00 10.00           C  
ATOM    230  CG  ARG A 170      10.854   5.927   7.595  1.00 10.00           C  
ATOM    231  CD  ARG A 170      10.711   6.112   6.092  1.00 10.00           C  
ATOM    232  NE  ARG A 170      11.589   5.211   5.352  1.00 10.00           N  
ATOM    233  CZ  ARG A 170      11.380   3.899   5.223  1.00 10.00           C  
ATOM    234  NH1 ARG A 170      10.318   3.324   5.776  1.00 10.00           N1+
ATOM    235  NH2 ARG A 170      12.241   3.155   4.547  1.00 10.00           N  
ATOM    236  HN  ARG A 170       7.731   7.986   9.078  1.00 10.00           H  
ATOM    237  HE  ARG A 170      12.369   5.614   4.905  1.00 10.00           H  
ATOM    238 HH11 ARG A 170       9.653   3.873   6.293  1.00 10.00           H  
ATOM    239 HH12 ARG A 170      10.172   2.338   5.675  1.00 10.00           H  
ATOM    240 HH21 ARG A 170      13.046   3.574   4.124  1.00 10.00           H  
ATOM    241 HH22 ARG A 170      12.086   2.169   4.454  1.00 10.00           H  
ATOM    242  N   VAL A 171       7.288   4.765   9.134  1.00 10.00           N  
ATOM    243  CA  VAL A 171       6.751   3.447   9.450  1.00 10.00           C  
ATOM    244  C   VAL A 171       5.569   3.152   8.529  1.00 10.00           C  
ATOM    245  O   VAL A 171       5.487   2.079   7.932  1.00 10.00           O  
ATOM    246  CB  VAL A 171       6.291   3.360  10.929  1.00 10.00           C  
ATOM    247  CG1 VAL A 171       5.481   2.097  11.181  1.00 10.00           C  
ATOM    248  CG2 VAL A 171       7.486   3.417  11.868  1.00 10.00           C  
ATOM    249  HN  VAL A 171       7.215   5.482   9.803  1.00 10.00           H  
ATOM    250  N   LYS A 172       4.671   4.131   8.402  1.00 10.00           N  
ATOM    251  CA  LYS A 172       3.496   4.001   7.547  1.00 10.00           C  
ATOM    252  C   LYS A 172       3.913   3.698   6.111  1.00 10.00           C  
ATOM    253  O   LYS A 172       3.331   2.834   5.453  1.00 10.00           O  
ATOM    254  CB  LYS A 172       2.661   5.285   7.608  1.00 10.00           C  
ATOM    255  CG  LYS A 172       1.406   5.281   6.747  1.00 10.00           C  
ATOM    256  CD  LYS A 172       0.436   4.191   7.169  1.00 10.00           C  
ATOM    257  CE  LYS A 172      -0.945   4.411   6.565  1.00 10.00           C  
ATOM    258  NZ  LYS A 172      -0.894   4.576   5.086  1.00 10.00           N1+
ATOM    259  HN  LYS A 172       4.802   4.964   8.908  1.00 10.00           H  
ATOM    260  HZ1 LYS A 172      -1.853   4.511   4.684  1.00 10.00           H  
ATOM    261  HZ2 LYS A 172      -0.301   3.828   4.657  1.00 10.00           H  
ATOM    262  HZ3 LYS A 172      -0.490   5.502   4.844  1.00 10.00           H  
ATOM    263  N   LEU A 173       4.937   4.406   5.643  1.00 10.00           N  
ATOM    264  CA  LEU A 173       5.458   4.214   4.292  1.00 10.00           C  
ATOM    265  C   LEU A 173       5.962   2.785   4.115  1.00 10.00           C  
ATOM    266  O   LEU A 173       5.670   2.130   3.112  1.00 10.00           O  
ATOM    267  CB  LEU A 173       6.598   5.201   4.021  1.00 10.00           C  
ATOM    268  CG  LEU A 173       7.386   4.994   2.724  1.00 10.00           C  
ATOM    269  CD1 LEU A 173       6.613   5.522   1.526  1.00 10.00           C  
ATOM    270  CD2 LEU A 173       8.747   5.659   2.818  1.00 10.00           C  
ATOM    271  HN  LEU A 173       5.350   5.086   6.223  1.00 10.00           H  
ATOM    272  N   GLY A 174       6.707   2.306   5.102  1.00 10.00           N  
ATOM    273  CA  GLY A 174       7.240   0.961   5.043  1.00 10.00           C  
ATOM    274  C   GLY A 174       6.145  -0.086   5.059  1.00 10.00           C  
ATOM    275  O   GLY A 174       6.177  -1.037   4.276  1.00 10.00           O  
ATOM    276  HN  GLY A 174       6.894   2.873   5.882  1.00 10.00           H  
ATOM    277  N   VAL A 175       5.164   0.107   5.937  1.00 10.00           N  
ATOM    278  CA  VAL A 175       4.046  -0.820   6.066  1.00 10.00           C  
ATOM    279  C   VAL A 175       3.322  -1.005   4.734  1.00 10.00           C  
ATOM    280  O   VAL A 175       3.116  -2.132   4.286  1.00 10.00           O  
ATOM    281  CB  VAL A 175       3.046  -0.354   7.149  1.00 10.00           C  
ATOM    282  CG1 VAL A 175       1.771  -1.181   7.108  1.00 10.00           C  
ATOM    283  CG2 VAL A 175       3.681  -0.438   8.529  1.00 10.00           C  
ATOM    284  HN  VAL A 175       5.194   0.901   6.517  1.00 10.00           H  
ATOM    285  N   ASP A 176       2.962   0.104   4.096  1.00 10.00           N  
ATOM    286  CA  ASP A 176       2.257   0.057   2.813  1.00 10.00           C  
ATOM    287  C   ASP A 176       3.077  -0.662   1.749  1.00 10.00           C  
ATOM    288  O   ASP A 176       2.549  -1.476   0.991  1.00 10.00           O  
ATOM    289  CB  ASP A 176       1.916   1.465   2.318  1.00 10.00           C  
ATOM    290  CG  ASP A 176       0.562   1.960   2.784  1.00 10.00           C  
ATOM    291  OD1 ASP A 176       0.522   2.854   3.653  1.00 10.00           O  
ATOM    292  OD2 ASP A 176      -0.467   1.475   2.268  1.00 10.00           O1-
ATOM    293  HN  ASP A 176       3.177   0.978   4.496  1.00 10.00           H  
ATOM    294  N   THR A 177       4.371  -0.364   1.708  1.00 10.00           N  
ATOM    295  CA  THR A 177       5.271  -0.968   0.733  1.00 10.00           C  
ATOM    296  C   THR A 177       5.376  -2.487   0.918  1.00 10.00           C  
ATOM    297  O   THR A 177       5.278  -3.248  -0.048  1.00 10.00           O  
ATOM    298  CB  THR A 177       6.679  -0.330   0.794  1.00 10.00           C  
ATOM    299  CG2 THR A 177       7.513  -0.752  -0.405  1.00 10.00           C  
ATOM    300  OG1 THR A 177       6.562   1.104   0.798  1.00 10.00           O  
ATOM    301  HN  THR A 177       4.731   0.279   2.353  1.00 10.00           H  
ATOM    302  HG1 THR A 177       6.241   1.402   1.663  1.00 10.00           H  
ATOM    303  N   ILE A 178       5.554  -2.926   2.161  1.00 10.00           N  
ATOM    304  CA  ILE A 178       5.676  -4.351   2.458  1.00 10.00           C  
ATOM    305  C   ILE A 178       4.350  -5.083   2.239  1.00 10.00           C  
ATOM    306  O   ILE A 178       4.315  -6.166   1.648  1.00 10.00           O  
ATOM    307  CB  ILE A 178       6.176  -4.595   3.901  1.00 10.00           C  
ATOM    308  CG1 ILE A 178       7.539  -3.923   4.115  1.00 10.00           C  
ATOM    309  CG2 ILE A 178       6.272  -6.087   4.190  1.00 10.00           C  
ATOM    310  CD1 ILE A 178       8.016  -3.935   5.553  1.00 10.00           C  
ATOM    311  HN  ILE A 178       5.604  -2.275   2.898  1.00 10.00           H  
ATOM    312  N   ALA A 179       3.262  -4.472   2.694  1.00 10.00           N  
ATOM    313  CA  ALA A 179       1.933  -5.059   2.564  1.00 10.00           C  
ATOM    314  C   ALA A 179       1.553  -5.285   1.104  1.00 10.00           C  
ATOM    315  O   ALA A 179       1.080  -6.363   0.742  1.00 10.00           O  
ATOM    316  CB  ALA A 179       0.900  -4.186   3.256  1.00 10.00           C  
ATOM    317  HN  ALA A 179       3.354  -3.594   3.130  1.00 10.00           H  
ATOM    318  N   LYS A 180       1.784  -4.276   0.270  1.00 10.00           N  
ATOM    319  CA  LYS A 180       1.458  -4.360  -1.153  1.00 10.00           C  
ATOM    320  C   LYS A 180       2.221  -5.492  -1.836  1.00 10.00           C  
ATOM    321  O   LYS A 180       1.695  -6.164  -2.728  1.00 10.00           O  
ATOM    322  CB  LYS A 180       1.742  -3.026  -1.855  1.00 10.00           C  
ATOM    323  CG  LYS A 180       1.203  -2.942  -3.276  1.00 10.00           C  
ATOM    324  CD  LYS A 180       1.490  -1.586  -3.905  1.00 10.00           C  
ATOM    325  CE  LYS A 180       0.932  -1.498  -5.319  1.00 10.00           C  
ATOM    326  NZ  LYS A 180       1.794  -2.199  -6.310  1.00 10.00           N1+
ATOM    327  HN  LYS A 180       2.185  -3.450   0.621  1.00 10.00           H  
ATOM    328  HZ1 LYS A 180       2.715  -1.709  -6.395  1.00 10.00           H  
ATOM    329  HZ2 LYS A 180       1.335  -2.205  -7.245  1.00 10.00           H  
ATOM    330  HZ3 LYS A 180       1.961  -3.180  -6.012  1.00 10.00           H  
ATOM    331  N   TYR A 181       3.457  -5.713  -1.408  1.00 10.00           N  
ATOM    332  CA  TYR A 181       4.280  -6.761  -1.991  1.00 10.00           C  
ATOM    333  C   TYR A 181       3.839  -8.143  -1.515  1.00 10.00           C  
ATOM    334  O   TYR A 181       3.670  -9.061  -2.321  1.00 10.00           O  
ATOM    335  CB  TYR A 181       5.761  -6.530  -1.681  1.00 10.00           C  
ATOM    336  CG  TYR A 181       6.694  -7.453  -2.434  1.00 10.00           C  
ATOM    337  CD1 TYR A 181       6.791  -7.393  -3.819  1.00 10.00           C  
ATOM    338  CD2 TYR A 181       7.478  -8.383  -1.764  1.00 10.00           C  
ATOM    339  CE1 TYR A 181       7.634  -8.236  -4.514  1.00 10.00           C  
ATOM    340  CE2 TYR A 181       8.328  -9.231  -2.451  1.00 10.00           C  
ATOM    341  CZ  TYR A 181       8.403  -9.153  -3.825  1.00 10.00           C  
ATOM    342  OH  TYR A 181       9.245  -9.997  -4.518  1.00 10.00           O  
ATOM    343  HN  TYR A 181       3.823  -5.158  -0.684  1.00 10.00           H  
ATOM    344  HH  TYR A 181       9.252 -10.865  -4.096  1.00 10.00           H  
ATOM    345  N   LEU A 182       3.638  -8.282  -0.209  1.00 10.00           N  
ATOM    346  CA  LEU A 182       3.228  -9.558   0.373  1.00 10.00           C  
ATOM    347  C   LEU A 182       1.840  -9.987  -0.100  1.00 10.00           C  
ATOM    348  O   LEU A 182       1.615 -11.164  -0.385  1.00 10.00           O  
ATOM    349  CB  LEU A 182       3.296  -9.518   1.901  1.00 10.00           C  
ATOM    350  CG  LEU A 182       3.137 -10.862   2.622  1.00 10.00           C  
ATOM    351  CD1 LEU A 182       4.146 -11.878   2.107  1.00 10.00           C  
ATOM    352  CD2 LEU A 182       3.277 -10.685   4.125  1.00 10.00           C  
ATOM    353  HN  LEU A 182       3.780  -7.507   0.381  1.00 10.00           H  
ATOM    354  N   ASP A 183       0.918  -9.032  -0.198  1.00 10.00           N  
ATOM    355  CA  ASP A 183      -0.444  -9.329  -0.650  1.00 10.00           C  
ATOM    356  C   ASP A 183      -0.422  -9.894  -2.064  1.00 10.00           C  
ATOM    357  O   ASP A 183      -1.185 -10.801  -2.401  1.00 10.00           O  
ATOM    358  CB  ASP A 183      -1.322  -8.075  -0.604  1.00 10.00           C  
ATOM    359  CG  ASP A 183      -2.699  -8.300  -1.202  1.00 10.00           C  
ATOM    360  OD1 ASP A 183      -2.966  -7.785  -2.308  1.00 10.00           O  
ATOM    361  OD2 ASP A 183      -3.522  -8.992  -0.567  1.00 10.00           O1-
ATOM    362  HN  ASP A 183       1.154  -8.106   0.037  1.00 10.00           H  
ATOM    363  N   ASN A 184       0.483  -9.360  -2.876  1.00 10.00           N  
ATOM    364  CA  ASN A 184       0.639  -9.795  -4.256  1.00 10.00           C  
ATOM    365  C   ASN A 184       1.080 -11.258  -4.327  1.00 10.00           C  
ATOM    366  O   ASN A 184       0.668 -11.997  -5.222  1.00 10.00           O  
ATOM    367  CB  ASN A 184       1.631  -8.875  -4.987  1.00 10.00           C  
ATOM    368  CG  ASN A 184       2.609  -9.618  -5.881  1.00 10.00           C  
ATOM    369  ND2 ASN A 184       3.796  -9.894  -5.360  1.00 10.00           N  
ATOM    370  OD1 ASN A 184       2.307  -9.924  -7.033  1.00 10.00           O  
ATOM    371  HN  ASN A 184       1.061  -8.643  -2.538  1.00 10.00           H  
ATOM    372 HD21 ASN A 184       3.977  -9.606  -4.439  1.00 10.00           H  
ATOM    373 HD22 ASN A 184       4.449 -10.381  -5.913  1.00 10.00           H  
ATOM    374  N   ILE A 185       1.905 -11.671  -3.371  1.00 10.00           N  
ATOM    375  CA  ILE A 185       2.393 -13.045  -3.324  1.00 10.00           C  
ATOM    376  C   ILE A 185       1.278 -13.988  -2.871  1.00 10.00           C  
ATOM    377  O   ILE A 185       1.130 -15.095  -3.393  1.00 10.00           O  
ATOM    378  CB  ILE A 185       3.597 -13.186  -2.368  1.00 10.00           C  
ATOM    379  CG1 ILE A 185       4.667 -12.137  -2.693  1.00 10.00           C  
ATOM    380  CG2 ILE A 185       4.185 -14.589  -2.451  1.00 10.00           C  
ATOM    381  CD1 ILE A 185       5.754 -12.025  -1.644  1.00 10.00           C  
ATOM    382  HN  ILE A 185       2.194 -11.036  -2.681  1.00 10.00           H  
ATOM    383  N   HIS A 186       0.490 -13.529  -1.909  1.00 10.00           N  
ATOM    384  CA  HIS A 186      -0.618 -14.311  -1.368  1.00 10.00           C  
ATOM    385  C   HIS A 186      -1.716 -14.515  -2.414  1.00 10.00           C  
ATOM    386  O   HIS A 186      -2.481 -15.479  -2.353  1.00 10.00           O  
ATOM    387  CB  HIS A 186      -1.184 -13.612  -0.127  1.00 10.00           C  
ATOM    388  CG  HIS A 186      -2.175 -14.421   0.655  1.00 10.00           C  
ATOM    389  CD2 HIS A 186      -3.442 -14.106   1.022  1.00 10.00           C  
ATOM    390  ND1 HIS A 186      -1.863 -15.671   1.137  1.00 10.00           N  
ATOM    391  CE1 HIS A 186      -2.937 -16.088   1.783  1.00 10.00           C  
ATOM    392  NE2 HIS A 186      -3.914 -15.173   1.741  1.00 10.00           N  
ATOM    393  HN  HIS A 186       0.661 -12.634  -1.543  1.00 10.00           H  
ATOM    394  HE2 HIS A 186      -4.799 -15.241   2.164  1.00 10.00           H  
ATOM    395  N   LEU A 187      -1.763 -13.616  -3.389  1.00 10.00           N  
ATOM    396  CA  LEU A 187      -2.763 -13.677  -4.450  1.00 10.00           C  
ATOM    397  C   LEU A 187      -2.308 -14.577  -5.605  1.00 10.00           C  
ATOM    398  O   LEU A 187      -3.000 -14.705  -6.617  1.00 10.00           O  
ATOM    399  CB  LEU A 187      -3.064 -12.268  -4.967  1.00 10.00           C  
ATOM    400  CG  LEU A 187      -4.391 -12.085  -5.707  1.00 10.00           C  
ATOM    401  CD1 LEU A 187      -5.562 -12.374  -4.782  1.00 10.00           C  
ATOM    402  CD2 LEU A 187      -4.493 -10.682  -6.282  1.00 10.00           C  
ATOM    403  HN  LEU A 187      -1.107 -12.888  -3.395  1.00 10.00           H  
ATOM    404  N   HIS A 188      -1.146 -15.200  -5.454  1.00 10.00           N  
ATOM    405  CA  HIS A 188      -0.618 -16.079  -6.491  1.00 10.00           C  
ATOM    406  C   HIS A 188      -0.184 -17.424  -5.910  1.00 10.00           C  
ATOM    407  O   HIS A 188       0.994 -17.639  -5.624  1.00 10.00           O  
ATOM    408  CB  HIS A 188       0.540 -15.408  -7.231  1.00 10.00           C  
ATOM    409  CG  HIS A 188       0.114 -14.275  -8.115  1.00 10.00           C  
ATOM    410  CD2 HIS A 188      -0.442 -14.290  -9.353  1.00 10.00           C  
ATOM    411  ND1 HIS A 188       0.222 -12.947  -7.769  1.00 10.00           N  
ATOM    412  CE1 HIS A 188      -0.253 -12.215  -8.783  1.00 10.00           C  
ATOM    413  NE2 HIS A 188      -0.670 -12.983  -9.772  1.00 10.00           N  
ATOM    414  HN  HIS A 188      -0.633 -15.070  -4.627  1.00 10.00           H  
ATOM    415  HD1 HIS A 188       0.580 -12.597  -6.920  1.00 10.00           H  
ATOM    416  N   PRO A 189      -1.144 -18.345  -5.725  1.00 10.00           N  
ATOM    417  CA  PRO A 189      -0.882 -19.675  -5.161  1.00 10.00           C  
ATOM    418  C   PRO A 189      -0.125 -20.595  -6.119  1.00 10.00           C  
ATOM    419  O   PRO A 189       0.910 -21.162  -5.763  1.00 10.00           O  
ATOM    420  CB  PRO A 189      -2.285 -20.245  -4.886  1.00 10.00           C  
ATOM    421  CG  PRO A 189      -3.224 -19.097  -5.058  1.00 10.00           C  
ATOM    422  CD  PRO A 189      -2.567 -18.164  -6.029  1.00 10.00           C  
ATOM    423  N   GLU A 190      -0.634 -20.737  -7.334  1.00 10.00           N  
ATOM    424  CA  GLU A 190      -0.006 -21.608  -8.319  1.00 10.00           C  
ATOM    425  C   GLU A 190       0.767 -20.808  -9.363  1.00 10.00           C  
ATOM    426  O   GLU A 190       0.511 -20.910 -10.561  1.00 10.00           O  
ATOM    427  CB  GLU A 190      -1.040 -22.523  -8.980  1.00 10.00           C  
ATOM    428  CG  GLU A 190      -1.791 -23.409  -8.000  1.00 10.00           C  
ATOM    429  CD  GLU A 190      -2.372 -24.641  -8.659  1.00 10.00           C  
ATOM    430  OE1 GLU A 190      -1.702 -25.695  -8.650  1.00 10.00           O  
ATOM    431  OE2 GLU A 190      -3.503 -24.567  -9.181  1.00 10.00           O1-
ATOM    432  HN  GLU A 190      -1.440 -20.239  -7.581  1.00 10.00           H  
ATOM    433  N   GLU A 191       1.704 -20.004  -8.893  1.00 10.00           N  
ATOM    434  CA  GLU A 191       2.528 -19.190  -9.773  1.00 10.00           C  
ATOM    435  C   GLU A 191       3.998 -19.384  -9.436  1.00 10.00           C  
ATOM    436  O   GLU A 191       4.476 -18.902  -8.408  1.00 10.00           O  
ATOM    437  CB  GLU A 191       2.156 -17.713  -9.642  1.00 10.00           C  
ATOM    438  CG  GLU A 191       0.889 -17.325 -10.382  1.00 10.00           C  
ATOM    439  CD  GLU A 191       1.153 -16.926 -11.818  1.00 10.00           C  
ATOM    440  OE1 GLU A 191       1.473 -17.809 -12.640  1.00 10.00           O  
ATOM    441  OE2 GLU A 191       1.023 -15.727 -12.136  1.00 10.00           O1-
ATOM    442  HN  GLU A 191       1.853 -19.961  -7.924  1.00 10.00           H  
ATOM    443  N   GLU A 192       4.714 -20.079 -10.305  1.00 10.00           N  
ATOM    444  CA  GLU A 192       6.131 -20.351 -10.092  1.00 10.00           C  
ATOM    445  C   GLU A 192       6.956 -19.068 -10.024  1.00 10.00           C  
ATOM    446  O   GLU A 192       7.854 -18.946  -9.192  1.00 10.00           O  
ATOM    447  CB  GLU A 192       6.678 -21.269 -11.184  1.00 10.00           C  
ATOM    448  CG  GLU A 192       7.957 -21.989 -10.795  1.00 10.00           C  
ATOM    449  CD  GLU A 192       8.597 -22.705 -11.961  1.00 10.00           C  
ATOM    450  OE1 GLU A 192       7.943 -23.577 -12.566  1.00 10.00           O  
ATOM    451  OE2 GLU A 192       9.764 -22.403 -12.276  1.00 10.00           O1-
ATOM    452  HN  GLU A 192       4.280 -20.417 -11.118  1.00 10.00           H  
ATOM    453  N   LYS A 193       6.625 -18.100 -10.875  1.00 10.00           N  
ATOM    454  CA  LYS A 193       7.353 -16.829 -10.916  1.00 10.00           C  
ATOM    455  C   LYS A 193       7.137 -15.993  -9.656  1.00 10.00           C  
ATOM    456  O   LYS A 193       7.736 -14.929  -9.496  1.00 10.00           O  
ATOM    457  CB  LYS A 193       7.001 -16.028 -12.175  1.00 10.00           C  
ATOM    458  CG  LYS A 193       5.510 -15.876 -12.428  1.00 10.00           C  
ATOM    459  CD  LYS A 193       5.244 -15.318 -13.816  1.00 10.00           C  
ATOM    460  CE  LYS A 193       3.789 -15.497 -14.218  1.00 10.00           C  
ATOM    461  NZ  LYS A 193       3.571 -15.207 -15.659  1.00 10.00           N1+
ATOM    462  HN  LYS A 193       5.875 -18.243 -11.493  1.00 10.00           H  
ATOM    463  HZ1 LYS A 193       4.292 -15.687 -16.237  1.00 10.00           H  
ATOM    464  HZ2 LYS A 193       3.630 -14.187 -15.834  1.00 10.00           H  
ATOM    465  HZ3 LYS A 193       2.630 -15.546 -15.955  1.00 10.00           H  
ATOM    466  N   TYR A 194       6.271 -16.472  -8.775  1.00 10.00           N  
ATOM    467  CA  TYR A 194       5.983 -15.784  -7.526  1.00 10.00           C  
ATOM    468  C   TYR A 194       6.367 -16.662  -6.339  1.00 10.00           C  
ATOM    469  O   TYR A 194       6.701 -16.158  -5.266  1.00 10.00           O  
ATOM    470  CB  TYR A 194       4.504 -15.399  -7.452  1.00 10.00           C  
ATOM    471  CG  TYR A 194       4.137 -14.220  -8.325  1.00 10.00           C  
ATOM    472  CD1 TYR A 194       4.390 -12.922  -7.906  1.00 10.00           C  
ATOM    473  CD2 TYR A 194       3.538 -14.404  -9.564  1.00 10.00           C  
ATOM    474  CE1 TYR A 194       4.055 -11.840  -8.696  1.00 10.00           C  
ATOM    475  CE2 TYR A 194       3.202 -13.329 -10.360  1.00 10.00           C  
ATOM    476  CZ  TYR A 194       3.462 -12.050  -9.921  1.00 10.00           C  
ATOM    477  OH  TYR A 194       3.120 -10.973 -10.708  1.00 10.00           O  
ATOM    478  HN  TYR A 194       5.813 -17.315  -8.972  1.00 10.00           H  
ATOM    479  HH  TYR A 194       2.233 -11.110 -11.064  1.00 10.00           H  
ATOM    480  N   ARG A 195       6.326 -17.976  -6.546  1.00 10.00           N  
ATOM    481  CA  ARG A 195       6.675 -18.937  -5.502  1.00 10.00           C  
ATOM    482  C   ARG A 195       8.187 -19.038  -5.336  1.00 10.00           C  
ATOM    483  O   ARG A 195       8.678 -19.547  -4.330  1.00 10.00           O  
ATOM    484  CB  ARG A 195       6.072 -20.312  -5.809  1.00 10.00           C  
ATOM    485  CG  ARG A 195       4.582 -20.405  -5.511  1.00 10.00           C  
ATOM    486  CD  ARG A 195       3.931 -21.581  -6.220  1.00 10.00           C  
ATOM    487  NE  ARG A 195       4.410 -22.876  -5.735  1.00 10.00           N  
ATOM    488  CZ  ARG A 195       3.648 -23.766  -5.093  1.00 10.00           C  
ATOM    489  NH1 ARG A 195       2.363 -23.506  -4.858  1.00 10.00           N1+
ATOM    490  NH2 ARG A 195       4.167 -24.930  -4.714  1.00 10.00           N  
ATOM    491  HN  ARG A 195       6.044 -18.310  -7.425  1.00 10.00           H  
ATOM    492  HE  ARG A 195       5.356 -23.096  -5.902  1.00 10.00           H  
ATOM    493 HH11 ARG A 195       1.791 -24.179  -4.380  1.00 10.00           H  
ATOM    494 HH12 ARG A 195       1.959 -22.633  -5.152  1.00 10.00           H  
ATOM    495 HH21 ARG A 195       5.130 -25.141  -4.904  1.00 10.00           H  
ATOM    496 HH22 ARG A 195       3.601 -25.606  -4.230  1.00 10.00           H  
ATOM    497  N   LYS A 196       8.914 -18.558  -6.340  1.00 10.00           N  
ATOM    498  CA  LYS A 196      10.370 -18.564  -6.313  1.00 10.00           C  
ATOM    499  C   LYS A 196      10.910 -17.206  -6.758  1.00 10.00           C  
ATOM    500  O   LYS A 196      10.433 -16.623  -7.736  1.00 10.00           O  
ATOM    501  CB  LYS A 196      10.947 -19.704  -7.166  1.00 10.00           C  
ATOM    502  CG  LYS A 196      10.981 -19.438  -8.663  1.00 10.00           C  
ATOM    503  CD  LYS A 196      11.542 -20.626  -9.426  1.00 10.00           C  
ATOM    504  CE  LYS A 196      11.879 -20.247 -10.858  1.00 10.00           C  
ATOM    505  NZ  LYS A 196      12.148 -21.441 -11.698  1.00 10.00           N1+
ATOM    506  HN  LYS A 196       8.456 -18.182  -7.122  1.00 10.00           H  
ATOM    507  HZ1 LYS A 196      12.551 -21.150 -12.612  1.00 10.00           H  
ATOM    508  HZ2 LYS A 196      11.259 -21.962 -11.877  1.00 10.00           H  
ATOM    509  HZ3 LYS A 196      12.822 -22.074 -11.221  1.00 10.00           H  
ATOM    510  N   ILE A 197      11.886 -16.699  -6.022  1.00 10.00           N  
ATOM    511  CA  ILE A 197      12.491 -15.406  -6.317  1.00 10.00           C  
ATOM    512  C   ILE A 197      14.010 -15.519  -6.208  1.00 10.00           C  
ATOM    513  O   ILE A 197      14.521 -16.165  -5.299  1.00 10.00           O  
ATOM    514  CB  ILE A 197      11.994 -14.331  -5.314  1.00 10.00           C  
ATOM    515  CG1 ILE A 197      10.478 -14.123  -5.425  1.00 10.00           C  
ATOM    516  CG2 ILE A 197      12.732 -13.012  -5.497  1.00 10.00           C  
ATOM    517  CD1 ILE A 197      10.026 -13.509  -6.734  1.00 10.00           C  
ATOM    518  HN  ILE A 197      12.221 -17.219  -5.255  1.00 10.00           H  
ATOM    519  N   LYS A 198      14.729 -14.908  -7.144  1.00 10.00           N  
ATOM    520  CA  LYS A 198      16.189 -14.949  -7.130  1.00 10.00           C  
ATOM    521  C   LYS A 198      16.769 -14.074  -6.015  1.00 10.00           C  
ATOM    522  O   LYS A 198      16.048 -13.300  -5.380  1.00 10.00           O  
ATOM    523  CB  LYS A 198      16.763 -14.550  -8.492  1.00 10.00           C  
ATOM    524  CG  LYS A 198      16.424 -13.136  -8.930  1.00 10.00           C  
ATOM    525  CD  LYS A 198      16.968 -12.846 -10.320  1.00 10.00           C  
ATOM    526  CE  LYS A 198      16.299 -13.723 -11.370  1.00 10.00           C  
ATOM    527  NZ  LYS A 198      16.902 -13.537 -12.716  1.00 10.00           N1+
ATOM    528  HN  LYS A 198      14.268 -14.418  -7.858  1.00 10.00           H  
ATOM    529  HZ1 LYS A 198      17.843 -13.981 -12.750  1.00 10.00           H  
ATOM    530  HZ2 LYS A 198      17.005 -12.523 -12.926  1.00 10.00           H  
ATOM    531  HZ3 LYS A 198      16.296 -13.971 -13.443  1.00 10.00           H  
ATOM    532  N   LEU A 199      18.070 -14.201  -5.787  1.00 10.00           N  
ATOM    533  CA  LEU A 199      18.757 -13.445  -4.744  1.00 10.00           C  
ATOM    534  C   LEU A 199      18.669 -11.942  -4.989  1.00 10.00           C  
ATOM    535  O   LEU A 199      18.364 -11.170  -4.080  1.00 10.00           O  
ATOM    536  CB  LEU A 199      20.227 -13.871  -4.669  1.00 10.00           C  
ATOM    537  CG  LEU A 199      21.004 -13.423  -3.430  1.00 10.00           C  
ATOM    538  CD1 LEU A 199      20.692 -14.321  -2.243  1.00 10.00           C  
ATOM    539  CD2 LEU A 199      22.497 -13.401  -3.712  1.00 10.00           C  
ATOM    540  HN  LEU A 199      18.593 -14.820  -6.342  1.00 10.00           H  
ATOM    541  N   GLN A 200      18.931 -11.531  -6.221  1.00 10.00           N  
ATOM    542  CA  GLN A 200      18.895 -10.121  -6.574  1.00 10.00           C  
ATOM    543  C   GLN A 200      17.711  -9.783  -7.472  1.00 10.00           C  
ATOM    544  O   GLN A 200      17.864  -9.574  -8.676  1.00 10.00           O  
ATOM    545  CB  GLN A 200      20.212  -9.686  -7.218  1.00 10.00           C  
ATOM    546  CG  GLN A 200      21.318  -9.405  -6.216  1.00 10.00           C  
ATOM    547  CD  GLN A 200      22.666  -9.190  -6.878  1.00 10.00           C  
ATOM    548  NE2 GLN A 200      22.947  -7.955  -7.267  1.00 10.00           N  
ATOM    549  OE1 GLN A 200      23.446 -10.129  -7.043  1.00 10.00           O  
ATOM    550  HN  GLN A 200      19.154 -12.193  -6.909  1.00 10.00           H  
ATOM    551 HE21 GLN A 200      22.275  -7.256  -7.112  1.00 10.00           H  
ATOM    552 HE22 GLN A 200      23.816  -7.787  -7.693  1.00 10.00           H  
ATOM    553  N   ASN A 201      16.525  -9.751  -6.882  1.00 10.00           N  
ATOM    554  CA  ASN A 201      15.314  -9.418  -7.620  1.00 10.00           C  
ATOM    555  C   ASN A 201      15.167  -7.904  -7.693  1.00 10.00           C  
ATOM    556  O   ASN A 201      15.109  -7.238  -6.660  1.00 10.00           O  
ATOM    557  CB  ASN A 201      14.090 -10.034  -6.938  1.00 10.00           C  
ATOM    558  CG  ASN A 201      12.803  -9.827  -7.720  1.00 10.00           C  
ATOM    559  ND2 ASN A 201      12.436 -10.808  -8.533  1.00 10.00           N  
ATOM    560  OD1 ASN A 201      12.137  -8.801  -7.584  1.00 10.00           O  
ATOM    561  HN  ASN A 201      16.461  -9.958  -5.926  1.00 10.00           H  
ATOM    562 HD21 ASN A 201      13.009 -11.606  -8.586  1.00 10.00           H  
ATOM    563 HD22 ASN A 201      11.606 -10.705  -9.045  1.00 10.00           H  
ATOM    564  N   LYS A 202      15.114  -7.368  -8.911  1.00 10.00           N  
ATOM    565  CA  LYS A 202      14.995  -5.924  -9.118  1.00 10.00           C  
ATOM    566  C   LYS A 202      13.832  -5.318  -8.338  1.00 10.00           C  
ATOM    567  O   LYS A 202      14.006  -4.327  -7.631  1.00 10.00           O  
ATOM    568  CB  LYS A 202      14.894  -5.576 -10.607  1.00 10.00           C  
ATOM    569  CG  LYS A 202      14.768  -4.083 -10.883  1.00 10.00           C  
ATOM    570  CD  LYS A 202      15.114  -3.741 -12.323  1.00 10.00           C  
ATOM    571  CE  LYS A 202      15.135  -2.233 -12.538  1.00 10.00           C  
ATOM    572  NZ  LYS A 202      16.106  -1.559 -11.632  1.00 10.00           N1+
ATOM    573  HN  LYS A 202      15.162  -7.957  -9.692  1.00 10.00           H  
ATOM    574  HZ1 LYS A 202      16.428  -2.225 -10.902  1.00 10.00           H  
ATOM    575  HZ2 LYS A 202      15.654  -0.743 -11.159  1.00 10.00           H  
ATOM    576  HZ3 LYS A 202      16.930  -1.225 -12.167  1.00 10.00           H  
ATOM    577  N   VAL A 203      12.655  -5.922  -8.457  1.00 10.00           N  
ATOM    578  CA  VAL A 203      11.474  -5.429  -7.758  1.00 10.00           C  
ATOM    579  C   VAL A 203      11.714  -5.395  -6.252  1.00 10.00           C  
ATOM    580  O   VAL A 203      11.531  -4.364  -5.608  1.00 10.00           O  
ATOM    581  CB  VAL A 203      10.226  -6.285  -8.061  1.00 10.00           C  
ATOM    582  CG1 VAL A 203       8.991  -5.689  -7.400  1.00 10.00           C  
ATOM    583  CG2 VAL A 203      10.020  -6.411  -9.562  1.00 10.00           C  
ATOM    584  HN  VAL A 203      12.580  -6.720  -9.022  1.00 10.00           H  
ATOM    585  N   PHE A 204      12.153  -6.520  -5.705  1.00 10.00           N  
ATOM    586  CA  PHE A 204      12.426  -6.631  -4.275  1.00 10.00           C  
ATOM    587  C   PHE A 204      13.475  -5.614  -3.819  1.00 10.00           C  
ATOM    588  O   PHE A 204      13.295  -4.938  -2.800  1.00 10.00           O  
ATOM    589  CB  PHE A 204      12.870  -8.059  -3.937  1.00 10.00           C  
ATOM    590  CG  PHE A 204      13.422  -8.234  -2.551  1.00 10.00           C  
ATOM    591  CD1 PHE A 204      14.764  -8.516  -2.360  1.00 10.00           C  
ATOM    592  CD2 PHE A 204      12.601  -8.120  -1.441  1.00 10.00           C  
ATOM    593  CE1 PHE A 204      15.279  -8.682  -1.089  1.00 10.00           C  
ATOM    594  CE2 PHE A 204      13.109  -8.284  -0.167  1.00 10.00           C  
ATOM    595  CZ  PHE A 204      14.450  -8.567   0.009  1.00 10.00           C  
ATOM    596  HN  PHE A 204      12.295  -7.306  -6.283  1.00 10.00           H  
ATOM    597  N   GLN A 205      14.554  -5.496  -4.584  1.00 10.00           N  
ATOM    598  CA  GLN A 205      15.636  -4.576  -4.257  1.00 10.00           C  
ATOM    599  C   GLN A 205      15.190  -3.117  -4.304  1.00 10.00           C  
ATOM    600  O   GLN A 205      15.410  -2.364  -3.357  1.00 10.00           O  
ATOM    601  CB  GLN A 205      16.840  -4.793  -5.181  1.00 10.00           C  
ATOM    602  CG  GLN A 205      18.046  -3.926  -4.842  1.00 10.00           C  
ATOM    603  CD  GLN A 205      19.150  -4.011  -5.880  1.00 10.00           C  
ATOM    604  NE2 GLN A 205      19.884  -2.922  -6.055  1.00 10.00           N  
ATOM    605  OE1 GLN A 205      19.346  -5.047  -6.516  1.00 10.00           O  
ATOM    606  HN  GLN A 205      14.629  -6.051  -5.395  1.00 10.00           H  
ATOM    607 HE21 GLN A 205      19.677  -2.131  -5.507  1.00 10.00           H  
ATOM    608 HE22 GLN A 205      20.597  -2.947  -6.728  1.00 10.00           H  
ATOM    609  N   GLU A 206      14.548  -2.726  -5.395  1.00 10.00           N  
ATOM    610  CA  GLU A 206      14.103  -1.347  -5.566  1.00 10.00           C  
ATOM    611  C   GLU A 206      12.906  -0.981  -4.690  1.00 10.00           C  
ATOM    612  O   GLU A 206      12.521   0.185  -4.620  1.00 10.00           O  
ATOM    613  CB  GLU A 206      13.804  -1.051  -7.034  1.00 10.00           C  
ATOM    614  CG  GLU A 206      15.040  -1.002  -7.915  1.00 10.00           C  
ATOM    615  CD  GLU A 206      15.135   0.282  -8.713  1.00 10.00           C  
ATOM    616  OE1 GLU A 206      14.983   0.234  -9.956  1.00 10.00           O  
ATOM    617  OE2 GLU A 206      15.359   1.350  -8.102  1.00 10.00           O1-
ATOM    618  HN  GLU A 206      14.375  -3.379  -6.112  1.00 10.00           H  
ATOM    619  N   ARG A 207      12.311  -1.963  -4.030  1.00 10.00           N  
ATOM    620  CA  ARG A 207      11.164  -1.696  -3.174  1.00 10.00           C  
ATOM    621  C   ARG A 207      11.502  -1.791  -1.688  1.00 10.00           C  
ATOM    622  O   ARG A 207      11.435  -0.795  -0.969  1.00 10.00           O  
ATOM    623  CB  ARG A 207       9.983  -2.619  -3.504  1.00 10.00           C  
ATOM    624  CG  ARG A 207       9.363  -2.408  -4.880  1.00 10.00           C  
ATOM    625  CD  ARG A 207       8.988  -0.952  -5.117  1.00 10.00           C  
ATOM    626  NE  ARG A 207       8.227  -0.781  -6.356  1.00 10.00           N  
ATOM    627  CZ  ARG A 207       8.776  -0.630  -7.562  1.00 10.00           C  
ATOM    628  NH1 ARG A 207      10.098  -0.624  -7.706  1.00 10.00           N1+
ATOM    629  NH2 ARG A 207       8.000  -0.465  -8.623  1.00 10.00           N  
ATOM    630  HN  ARG A 207      12.643  -2.880  -4.125  1.00 10.00           H  
ATOM    631  HE  ARG A 207       7.243  -0.793  -6.283  1.00 10.00           H  
ATOM    632 HH11 ARG A 207      10.506  -0.508  -8.618  1.00 10.00           H  
ATOM    633 HH12 ARG A 207      10.692  -0.735  -6.909  1.00 10.00           H  
ATOM    634 HH21 ARG A 207       6.990  -0.452  -8.516  1.00 10.00           H  
ATOM    635 HH22 ARG A 207       8.406  -0.352  -9.532  1.00 10.00           H  
ATOM    636  N   ILE A 208      11.888  -2.979  -1.238  1.00 10.00           N  
ATOM    637  CA  ILE A 208      12.180  -3.200   0.177  1.00 10.00           C  
ATOM    638  C   ILE A 208      13.663  -3.049   0.516  1.00 10.00           C  
ATOM    639  O   ILE A 208      14.012  -2.440   1.525  1.00 10.00           O  
ATOM    640  CB  ILE A 208      11.690  -4.589   0.649  1.00 10.00           C  
ATOM    641  CG1 ILE A 208      10.336  -4.946   0.018  1.00 10.00           C  
ATOM    642  CG2 ILE A 208      11.602  -4.639   2.168  1.00 10.00           C  
ATOM    643  CD1 ILE A 208       9.181  -4.081   0.480  1.00 10.00           C  
ATOM    644  HN  ILE A 208      11.992  -3.722  -1.871  1.00 10.00           H  
ATOM    645  N   ASN A 209      14.537  -3.581  -0.332  1.00 10.00           N  
ATOM    646  CA  ASN A 209      15.981  -3.522  -0.073  1.00 10.00           C  
ATOM    647  C   ASN A 209      16.550  -2.104  -0.106  1.00 10.00           C  
ATOM    648  O   ASN A 209      17.676  -1.868   0.330  1.00 10.00           O  
ATOM    649  CB  ASN A 209      16.771  -4.467  -0.979  1.00 10.00           C  
ATOM    650  CG  ASN A 209      17.522  -5.527  -0.190  1.00 10.00           C  
ATOM    651  ND2 ASN A 209      18.668  -5.944  -0.700  1.00 10.00           N  
ATOM    652  OD1 ASN A 209      17.077  -5.965   0.872  1.00 10.00           O  
ATOM    653  HN  ASN A 209      14.210  -4.034  -1.142  1.00 10.00           H  
ATOM    654 HD21 ASN A 209      18.968  -5.551  -1.545  1.00 10.00           H  
ATOM    655 HD22 ASN A 209      19.173  -6.624  -0.208  1.00 10.00           H  
ATOM    656  N   CYS A 210      15.771  -1.160  -0.615  1.00 10.00           N  
ATOM    657  CA  CYS A 210      16.203   0.233  -0.664  1.00 10.00           C  
ATOM    658  C   CYS A 210      15.857   0.939   0.643  1.00 10.00           C  
ATOM    659  O   CYS A 210      16.121   2.130   0.810  1.00 10.00           O  
ATOM    660  CB  CYS A 210      15.566   0.967  -1.848  1.00 10.00           C  
ATOM    661  SG  CYS A 210      16.191   0.456  -3.467  1.00 10.00           S  
ATOM    662  HN  CYS A 210      14.893  -1.404  -0.966  1.00 10.00           H  
ATOM    663  HG  CYS A 210      16.125  -0.870  -3.529  1.00 10.00           H  
ATOM    664  N   LEU A 211      15.257   0.196   1.562  1.00 10.00           N  
ATOM    665  CA  LEU A 211      14.869   0.738   2.855  1.00 10.00           C  
ATOM    666  C   LEU A 211      15.819   0.242   3.940  1.00 10.00           C  
ATOM    667  O   LEU A 211      16.157   0.980   4.867  1.00 10.00           O  
ATOM    668  CB  LEU A 211      13.434   0.318   3.183  1.00 10.00           C  
ATOM    669  CG  LEU A 211      12.429   0.402   2.028  1.00 10.00           C  
ATOM    670  CD1 LEU A 211      11.082  -0.176   2.435  1.00 10.00           C  
ATOM    671  CD2 LEU A 211      12.277   1.837   1.548  1.00 10.00           C  
ATOM    672  HN  LEU A 211      15.065  -0.747   1.364  1.00 10.00           H  
ATOM    673  N   GLU A 212      16.235  -1.013   3.802  1.00 10.00           N  
ATOM    674  CA  GLU A 212      17.149  -1.659   4.739  1.00 10.00           C  
ATOM    675  C   GLU A 212      17.502  -3.039   4.192  1.00 10.00           C  
ATOM    676  O   GLU A 212      16.975  -3.447   3.152  1.00 10.00           O  
ATOM    677  CB  GLU A 212      16.487  -1.801   6.117  1.00 10.00           C  
ATOM    678  CG  GLU A 212      17.335  -1.309   7.284  1.00 10.00           C  
ATOM    679  CD  GLU A 212      18.261  -2.376   7.832  1.00 10.00           C  
ATOM    680  OE1 GLU A 212      19.258  -2.706   7.160  1.00 10.00           O  
ATOM    681  OE2 GLU A 212      17.993  -2.894   8.936  1.00 10.00           O1-
ATOM    682  HN  GLU A 212      15.912  -1.533   3.038  1.00 10.00           H  
ATOM    683  N   GLY A 213      18.397  -3.743   4.864  1.00 10.00           N  
ATOM    684  CA  GLY A 213      18.773  -5.071   4.424  1.00 10.00           C  
ATOM    685  C   GLY A 213      17.701  -6.077   4.778  1.00 10.00           C  
ATOM    686  O   GLY A 213      17.549  -6.449   5.942  1.00 10.00           O  
ATOM    687  HN  GLY A 213      18.808  -3.357   5.677  1.00 10.00           H  
ATOM    688  N   THR A 214      16.956  -6.527   3.786  1.00 10.00           N  
ATOM    689  CA  THR A 214      15.880  -7.472   4.030  1.00 10.00           C  
ATOM    690  C   THR A 214      16.127  -8.832   3.381  1.00 10.00           C  
ATOM    691  O   THR A 214      15.184  -9.565   3.083  1.00 10.00           O  
ATOM    692  CB  THR A 214      14.519  -6.901   3.583  1.00 10.00           C  
ATOM    693  CG2 THR A 214      13.995  -5.911   4.615  1.00 10.00           C  
ATOM    694  OG1 THR A 214      14.653  -6.242   2.313  1.00 10.00           O  
ATOM    695  HN  THR A 214      17.131  -6.215   2.869  1.00 10.00           H  
ATOM    696  HG1 THR A 214      15.574  -6.001   2.167  1.00 10.00           H  
ATOM    697  N   HIS A 215      17.397  -9.182   3.194  1.00 10.00           N  
ATOM    698  CA  HIS A 215      17.752 -10.457   2.579  1.00 10.00           C  
ATOM    699  C   HIS A 215      17.319 -11.637   3.444  1.00 10.00           C  
ATOM    700  O   HIS A 215      16.819 -12.641   2.937  1.00 10.00           O  
ATOM    701  CB  HIS A 215      19.249 -10.526   2.277  1.00 10.00           C  
ATOM    702  CG  HIS A 215      19.572 -10.355   0.825  1.00 10.00           C  
ATOM    703  CD2 HIS A 215      19.078  -9.460  -0.068  1.00 10.00           C  
ATOM    704  ND1 HIS A 215      20.485 -11.165   0.193  1.00 10.00           N  
ATOM    705  CE1 HIS A 215      20.529 -10.752  -1.061  1.00 10.00           C  
ATOM    706  NE2 HIS A 215      19.696  -9.724  -1.264  1.00 10.00           N  
ATOM    707  HN  HIS A 215      18.110  -8.571   3.476  1.00 10.00           H  
ATOM    708  HE2 HIS A 215      19.546  -9.254  -2.112  1.00 10.00           H  
ATOM    709  N   GLU A 216      17.507 -11.511   4.748  1.00 10.00           N  
ATOM    710  CA  GLU A 216      17.120 -12.562   5.680  1.00 10.00           C  
ATOM    711  C   GLU A 216      15.644 -12.430   6.006  1.00 10.00           C  
ATOM    712  O   GLU A 216      14.946 -13.420   6.235  1.00 10.00           O  
ATOM    713  CB  GLU A 216      17.921 -12.440   6.971  1.00 10.00           C  
ATOM    714  CG  GLU A 216      19.422 -12.483   6.781  1.00 10.00           C  
ATOM    715  CD  GLU A 216      20.150 -11.890   7.962  1.00 10.00           C  
ATOM    716  OE1 GLU A 216      20.054 -12.456   9.071  1.00 10.00           O  
ATOM    717  OE2 GLU A 216      20.805 -10.844   7.792  1.00 10.00           O1-
ATOM    718  HN  GLU A 216      17.916 -10.689   5.094  1.00 10.00           H  
ATOM    719  N   PHE A 217      15.184 -11.186   6.014  1.00 10.00           N  
ATOM    720  CA  PHE A 217      13.798 -10.858   6.307  1.00 10.00           C  
ATOM    721  C   PHE A 217      12.855 -11.498   5.293  1.00 10.00           C  
ATOM    722  O   PHE A 217      11.743 -11.898   5.635  1.00 10.00           O  
ATOM    723  CB  PHE A 217      13.626  -9.339   6.308  1.00 10.00           C  
ATOM    724  CG  PHE A 217      12.282  -8.858   6.769  1.00 10.00           C  
ATOM    725  CD1 PHE A 217      11.375  -8.326   5.867  1.00 10.00           C  
ATOM    726  CD2 PHE A 217      11.930  -8.927   8.106  1.00 10.00           C  
ATOM    727  CE1 PHE A 217      10.142  -7.869   6.289  1.00 10.00           C  
ATOM    728  CE2 PHE A 217      10.699  -8.475   8.535  1.00 10.00           C  
ATOM    729  CZ  PHE A 217       9.804  -7.945   7.626  1.00 10.00           C  
ATOM    730  HN  PHE A 217      15.810 -10.454   5.818  1.00 10.00           H  
ATOM    731  N   PHE A 218      13.316 -11.608   4.051  1.00 10.00           N  
ATOM    732  CA  PHE A 218      12.519 -12.201   2.985  1.00 10.00           C  
ATOM    733  C   PHE A 218      12.148 -13.649   3.306  1.00 10.00           C  
ATOM    734  O   PHE A 218      11.100 -14.136   2.892  1.00 10.00           O  
ATOM    735  CB  PHE A 218      13.263 -12.124   1.650  1.00 10.00           C  
ATOM    736  CG  PHE A 218      12.390 -12.368   0.452  1.00 10.00           C  
ATOM    737  CD1 PHE A 218      12.641 -13.427  -0.403  1.00 10.00           C  
ATOM    738  CD2 PHE A 218      11.315 -11.537   0.180  1.00 10.00           C  
ATOM    739  CE1 PHE A 218      11.840 -13.653  -1.506  1.00 10.00           C  
ATOM    740  CE2 PHE A 218      10.510 -11.756  -0.920  1.00 10.00           C  
ATOM    741  CZ  PHE A 218      10.772 -12.816  -1.765  1.00 10.00           C  
ATOM    742  HN  PHE A 218      14.213 -11.269   3.842  1.00 10.00           H  
ATOM    743  N   GLU A 219      13.007 -14.333   4.053  1.00 10.00           N  
ATOM    744  CA  GLU A 219      12.748 -15.717   4.428  1.00 10.00           C  
ATOM    745  C   GLU A 219      11.828 -15.782   5.642  1.00 10.00           C  
ATOM    746  O   GLU A 219      11.051 -16.722   5.802  1.00 10.00           O  
ATOM    747  CB  GLU A 219      14.056 -16.449   4.734  1.00 10.00           C  
ATOM    748  CG  GLU A 219      14.939 -16.687   3.523  1.00 10.00           C  
ATOM    749  CD  GLU A 219      16.206 -17.429   3.879  1.00 10.00           C  
ATOM    750  OE1 GLU A 219      17.190 -16.773   4.276  1.00 10.00           O  
ATOM    751  OE2 GLU A 219      16.223 -18.675   3.773  1.00 10.00           O1-
ATOM    752  HN  GLU A 219      13.832 -13.899   4.357  1.00 10.00           H  
ATOM    753  N   ALA A 220      11.901 -14.753   6.477  1.00 10.00           N  
ATOM    754  CA  ALA A 220      11.104 -14.683   7.696  1.00 10.00           C  
ATOM    755  C   ALA A 220       9.607 -14.582   7.411  1.00 10.00           C  
ATOM    756  O   ALA A 220       8.784 -14.948   8.250  1.00 10.00           O  
ATOM    757  CB  ALA A 220      11.565 -13.522   8.565  1.00 10.00           C  
ATOM    758  HN  ALA A 220      12.507 -14.013   6.261  1.00 10.00           H  
ATOM    759  N   ILE A 221       9.256 -14.100   6.225  1.00 10.00           N  
ATOM    760  CA  ILE A 221       7.853 -13.952   5.853  1.00 10.00           C  
ATOM    761  C   ILE A 221       7.261 -15.248   5.306  1.00 10.00           C  
ATOM    762  O   ILE A 221       6.072 -15.308   4.993  1.00 10.00           O  
ATOM    763  CB  ILE A 221       7.619 -12.799   4.851  1.00 10.00           C  
ATOM    764  CG1 ILE A 221       8.324 -13.075   3.519  1.00 10.00           C  
ATOM    765  CG2 ILE A 221       8.074 -11.473   5.447  1.00 10.00           C  
ATOM    766  CD1 ILE A 221       8.022 -12.054   2.442  1.00 10.00           C  
ATOM    767  HN  ILE A 221       9.953 -13.832   5.590  1.00 10.00           H  
ATOM    768  N   GLY A 222       8.082 -16.286   5.206  1.00 10.00           N  
ATOM    769  CA  GLY A 222       7.595 -17.559   4.702  1.00 10.00           C  
ATOM    770  C   GLY A 222       8.340 -18.031   3.468  1.00 10.00           C  
ATOM    771  O   GLY A 222       7.742 -18.596   2.548  1.00 10.00           O  
ATOM    772  HN  GLY A 222       9.019 -16.191   5.482  1.00 10.00           H  
ATOM    773  N   PHE A 223       9.647 -17.816   3.454  1.00 10.00           N  
ATOM    774  CA  PHE A 223      10.480 -18.223   2.330  1.00 10.00           C  
ATOM    775  C   PHE A 223      11.691 -19.013   2.813  1.00 10.00           C  
ATOM    776  O   PHE A 223      12.009 -19.020   4.003  1.00 10.00           O  
ATOM    777  CB  PHE A 223      10.936 -17.008   1.516  1.00 10.00           C  
ATOM    778  CG  PHE A 223       9.941 -16.534   0.492  1.00 10.00           C  
ATOM    779  CD1 PHE A 223       8.934 -15.648   0.837  1.00 10.00           C  
ATOM    780  CD2 PHE A 223      10.018 -16.971  -0.820  1.00 10.00           C  
ATOM    781  CE1 PHE A 223       8.024 -15.206  -0.105  1.00 10.00           C  
ATOM    782  CE2 PHE A 223       9.112 -16.535  -1.767  1.00 10.00           C  
ATOM    783  CZ  PHE A 223       8.114 -15.651  -1.410  1.00 10.00           C  
ATOM    784  HN  PHE A 223      10.069 -17.390   4.230  1.00 10.00           H  
ATOM    785  N   GLN A 224      12.354 -19.681   1.885  1.00 10.00           N  
ATOM    786  CA  GLN A 224      13.528 -20.477   2.193  1.00 10.00           C  
ATOM    787  C   GLN A 224      14.551 -20.354   1.069  1.00 10.00           C  
ATOM    788  O   GLN A 224      14.254 -20.664  -0.084  1.00 10.00           O  
ATOM    789  CB  GLN A 224      13.125 -21.943   2.356  1.00 10.00           C  
ATOM    790  CG  GLN A 224      14.157 -22.803   3.063  1.00 10.00           C  
ATOM    791  CD  GLN A 224      14.014 -22.758   4.572  1.00 10.00           C  
ATOM    792  NE2 GLN A 224      13.172 -23.623   5.108  1.00 10.00           N  
ATOM    793  OE1 GLN A 224      14.653 -21.954   5.249  1.00 10.00           O  
ATOM    794  HN  GLN A 224      12.032 -19.650   0.954  1.00 10.00           H  
ATOM    795 HE21 GLN A 224      12.692 -24.239   4.509  1.00 10.00           H  
ATOM    796 HE22 GLN A 224      13.064 -23.621   6.083  1.00 10.00           H  
ATOM    797  N   LYS A 225      15.738 -19.874   1.399  1.00 10.00           N  
ATOM    798  CA  LYS A 225      16.799 -19.727   0.414  1.00 10.00           C  
ATOM    799  C   LYS A 225      17.475 -21.067   0.165  1.00 10.00           C  
ATOM    800  O   LYS A 225      17.922 -21.732   1.104  1.00 10.00           O  
ATOM    801  CB  LYS A 225      17.831 -18.697   0.880  1.00 10.00           C  
ATOM    802  CG  LYS A 225      18.905 -18.385  -0.150  1.00 10.00           C  
ATOM    803  CD  LYS A 225      19.970 -17.458   0.414  1.00 10.00           C  
ATOM    804  CE  LYS A 225      20.713 -18.102   1.577  1.00 10.00           C  
ATOM    805  NZ  LYS A 225      21.982 -17.391   1.882  1.00 10.00           N1+
ATOM    806  HN  LYS A 225      15.904 -19.597   2.331  1.00 10.00           H  
ATOM    807  HZ1 LYS A 225      22.635 -17.471   1.069  1.00 10.00           H  
ATOM    808  HZ2 LYS A 225      22.438 -17.811   2.717  1.00 10.00           H  
ATOM    809  HZ3 LYS A 225      21.799 -16.385   2.068  1.00 10.00           H  
ATOM    810  N   VAL A 226      17.539 -21.460  -1.099  1.00 10.00           N  
ATOM    811  CA  VAL A 226      18.155 -22.722  -1.493  1.00 10.00           C  
ATOM    812  C   VAL A 226      19.152 -22.494  -2.627  1.00 10.00           C  
ATOM    813  O   VAL A 226      19.331 -21.365  -3.089  1.00 10.00           O  
ATOM    814  CB  VAL A 226      17.104 -23.762  -1.938  1.00 10.00           C  
ATOM    815  CG1 VAL A 226      16.335 -24.298  -0.741  1.00 10.00           C  
ATOM    816  CG2 VAL A 226      16.149 -23.164  -2.962  1.00 10.00           C  
ATOM    817  HN  VAL A 226      17.164 -20.875  -1.800  1.00 10.00           H  
ATOM    818  N   LEU A 227      19.786 -23.567  -3.074  1.00 10.00           N  
ATOM    819  CA  LEU A 227      20.763 -23.489  -4.149  1.00 10.00           C  
ATOM    820  C   LEU A 227      20.147 -23.942  -5.469  1.00 10.00           C  
ATOM    821  O   LEU A 227      19.363 -24.894  -5.507  1.00 10.00           O  
ATOM    822  CB  LEU A 227      21.985 -24.353  -3.810  1.00 10.00           C  
ATOM    823  CG  LEU A 227      23.363 -23.728  -4.056  1.00 10.00           C  
ATOM    824  CD1 LEU A 227      23.671 -23.644  -5.542  1.00 10.00           C  
ATOM    825  CD2 LEU A 227      23.458 -22.357  -3.405  1.00 10.00           C  
ATOM    826  HN  LEU A 227      19.588 -24.441  -2.672  1.00 10.00           H  
ATOM    827  N   LEU A 228      20.487 -23.238  -6.539  1.00 10.00           N  
ATOM    828  CA  LEU A 228      19.985 -23.564  -7.871  1.00 10.00           C  
ATOM    829  C   LEU A 228      20.651 -24.836  -8.393  1.00 10.00           C  
ATOM    830  O   LEU A 228      21.874 -24.890  -8.528  1.00 10.00           O  
ATOM    831  CB  LEU A 228      20.244 -22.397  -8.831  1.00 10.00           C  
ATOM    832  CG  LEU A 228      19.514 -22.431 -10.176  1.00 10.00           C  
ATOM    833  CD1 LEU A 228      18.008 -22.404  -9.974  1.00 10.00           C  
ATOM    834  CD2 LEU A 228      19.953 -21.265 -11.048  1.00 10.00           C  
ATOM    835  HN  LEU A 228      21.088 -22.466  -6.429  1.00 10.00           H  
ATOM    836  N   PRO A 229      19.853 -25.876  -8.679  1.00 10.00           N  
ATOM    837  CA  PRO A 229      20.364 -27.160  -9.176  1.00 10.00           C  
ATOM    838  C   PRO A 229      20.969 -27.051 -10.575  1.00 10.00           C  
ATOM    839  O   PRO A 229      20.547 -26.221 -11.388  1.00 10.00           O  
ATOM    840  CB  PRO A 229      19.126 -28.060  -9.196  1.00 10.00           C  
ATOM    841  CG  PRO A 229      17.974 -27.121  -9.282  1.00 10.00           C  
ATOM    842  CD  PRO A 229      18.386 -25.882  -8.539  1.00 10.00           C  
ATOM    843  N   ALA A 230      21.947 -27.910 -10.852  1.00 10.00           N  
ATOM    844  CA  ALA A 230      22.629 -27.921 -12.140  1.00 10.00           C  
ATOM    845  C   ALA A 230      21.680 -28.295 -13.274  1.00 10.00           C  
ATOM    846  O   ALA A 230      21.860 -27.870 -14.419  1.00 10.00           O  
ATOM    847  CB  ALA A 230      23.811 -28.874 -12.095  1.00 10.00           C  
ATOM    848  HN  ALA A 230      22.221 -28.559 -10.166  1.00 10.00           H  
ATOM    849  N   GLN A 231      20.666 -29.088 -12.949  1.00 10.00           N  
ATOM    850  CA  GLN A 231      19.677 -29.515 -13.931  1.00 10.00           C  
ATOM    851  C   GLN A 231      18.745 -28.371 -14.319  1.00 10.00           C  
ATOM    852  O   GLN A 231      17.986 -28.473 -15.284  1.00 10.00           O  
ATOM    853  CB  GLN A 231      18.872 -30.724 -13.438  1.00 10.00           C  
ATOM    854  CG  GLN A 231      18.495 -30.687 -11.965  1.00 10.00           C  
ATOM    855  CD  GLN A 231      19.568 -31.286 -11.078  1.00 10.00           C  
ATOM    856  NE2 GLN A 231      19.499 -32.586 -10.864  1.00 10.00           N  
ATOM    857  OE1 GLN A 231      20.454 -30.584 -10.593  1.00 10.00           O  
ATOM    858  HN  GLN A 231      20.585 -29.405 -12.019  1.00 10.00           H  
ATOM    859 HE21 GLN A 231      18.764 -33.085 -11.280  1.00 10.00           H  
ATOM    860 HE22 GLN A 231      20.194 -33.002 -10.309  1.00 10.00           H  
ATOM    861  N   ASP A 232      18.800 -27.282 -13.564  1.00 10.00           N  
ATOM    862  CA  ASP A 232      17.967 -26.122 -13.845  1.00 10.00           C  
ATOM    863  C   ASP A 232      18.761 -25.099 -14.645  1.00 10.00           C  
ATOM    864  O   ASP A 232      18.270 -24.529 -15.619  1.00 10.00           O  
ATOM    865  CB  ASP A 232      17.450 -25.499 -12.549  1.00 10.00           C  
ATOM    866  CG  ASP A 232      16.187 -24.687 -12.755  1.00 10.00           C  
ATOM    867  OD1 ASP A 232      16.285 -23.534 -13.216  1.00 10.00           O  
ATOM    868  OD2 ASP A 232      15.090 -25.202 -12.451  1.00 10.00           O1-
ATOM    869  HN  ASP A 232      19.421 -27.256 -12.804  1.00 10.00           H  
ATOM    870  N   GLN A 233      20.004 -24.891 -14.234  1.00 10.00           N  
ATOM    871  CA  GLN A 233      20.887 -23.950 -14.898  1.00 10.00           C  
ATOM    872  C   GLN A 233      22.330 -24.404 -14.732  1.00 10.00           C  
ATOM    873  O   GLN A 233      22.674 -25.029 -13.730  1.00 10.00           O  
ATOM    874  CB  GLN A 233      20.716 -22.554 -14.302  1.00 10.00           C  
ATOM    875  CG  GLN A 233      20.998 -21.423 -15.276  1.00 10.00           C  
ATOM    876  CD  GLN A 233      20.914 -20.058 -14.626  1.00 10.00           C  
ATOM    877  NE2 GLN A 233      19.716 -19.497 -14.577  1.00 10.00           N  
ATOM    878  OE1 GLN A 233      21.917 -19.515 -14.173  1.00 10.00           O  
ATOM    879  HN  GLN A 233      20.339 -25.388 -13.455  1.00 10.00           H  
ATOM    880 HE21 GLN A 233      18.958 -19.989 -14.964  1.00 10.00           H  
ATOM    881 HE22 GLN A 233      19.629 -18.618 -14.148  1.00 10.00           H  
ATOM    882  N   GLU A 234      23.166 -24.108 -15.718  1.00 10.00           N  
ATOM    883  CA  GLU A 234      24.574 -24.485 -15.661  1.00 10.00           C  
ATOM    884  C   GLU A 234      25.329 -23.639 -14.640  1.00 10.00           C  
ATOM    885  O   GLU A 234      26.411 -24.015 -14.181  1.00 10.00           O  
ATOM    886  CB  GLU A 234      25.243 -24.408 -17.039  1.00 10.00           C  
ATOM    887  CG  GLU A 234      24.839 -23.210 -17.884  1.00 10.00           C  
ATOM    888  CD  GLU A 234      23.579 -23.464 -18.684  1.00 10.00           C  
ATOM    889  OE1 GLU A 234      22.485 -23.111 -18.198  1.00 10.00           O  
ATOM    890  OE2 GLU A 234      23.673 -24.035 -19.789  1.00 10.00           O1-
ATOM    891  HN  GLU A 234      22.826 -23.633 -16.512  1.00 10.00           H  
ATOM    892  N   ASP A 235      24.750 -22.502 -14.290  1.00 10.00           N  
ATOM    893  CA  ASP A 235      25.348 -21.604 -13.313  1.00 10.00           C  
ATOM    894  C   ASP A 235      24.523 -21.602 -12.032  1.00 10.00           C  
ATOM    895  O   ASP A 235      23.380 -21.144 -12.022  1.00 10.00           O  
ATOM    896  CB  ASP A 235      25.461 -20.186 -13.874  1.00 10.00           C  
ATOM    897  CG  ASP A 235      26.882 -19.819 -14.248  1.00 10.00           C  
ATOM    898  OD1 ASP A 235      27.820 -20.261 -13.556  1.00 10.00           O  
ATOM    899  OD2 ASP A 235      27.070 -19.075 -15.234  1.00 10.00           O1-
ATOM    900  HN  ASP A 235      23.889 -22.265 -14.690  1.00 10.00           H  
ATOM    901  N   PRO A 236      25.082 -22.135 -10.939  1.00 10.00           N  
ATOM    902  CA  PRO A 236      24.389 -22.206  -9.653  1.00 10.00           C  
ATOM    903  C   PRO A 236      24.404 -20.877  -8.901  1.00 10.00           C  
ATOM    904  O   PRO A 236      25.368 -20.112  -8.980  1.00 10.00           O  
ATOM    905  CB  PRO A 236      25.191 -23.258  -8.888  1.00 10.00           C  
ATOM    906  CG  PRO A 236      26.572 -23.158  -9.438  1.00 10.00           C  
ATOM    907  CD  PRO A 236      26.436 -22.714 -10.872  1.00 10.00           C  
ATOM    908  N   GLU A 237      23.321 -20.609  -8.180  1.00 10.00           N  
ATOM    909  CA  GLU A 237      23.191 -19.393  -7.387  1.00 10.00           C  
ATOM    910  C   GLU A 237      22.192 -19.616  -6.259  1.00 10.00           C  
ATOM    911  O   GLU A 237      21.577 -20.682  -6.177  1.00 10.00           O  
ATOM    912  CB  GLU A 237      22.776 -18.198  -8.256  1.00 10.00           C  
ATOM    913  CG  GLU A 237      21.348 -18.245  -8.778  1.00 10.00           C  
ATOM    914  CD  GLU A 237      21.073 -17.149  -9.784  1.00 10.00           C  
ATOM    915  OE1 GLU A 237      21.204 -17.410 -10.997  1.00 10.00           O  
ATOM    916  OE2 GLU A 237      20.732 -16.020  -9.372  1.00 10.00           O1-
ATOM    917  HN  GLU A 237      22.580 -21.249  -8.179  1.00 10.00           H  
ATOM    918  N   GLU A 238      22.040 -18.623  -5.394  1.00 10.00           N  
ATOM    919  CA  GLU A 238      21.118 -18.712  -4.271  1.00 10.00           C  
ATOM    920  C   GLU A 238      19.789 -18.050  -4.613  1.00 10.00           C  
ATOM    921  O   GLU A 238      19.756 -16.926  -5.110  1.00 10.00           O  
ATOM    922  CB  GLU A 238      21.724 -18.043  -3.033  1.00 10.00           C  
ATOM    923  CG  GLU A 238      23.036 -18.659  -2.575  1.00 10.00           C  
ATOM    924  CD  GLU A 238      23.737 -17.826  -1.521  1.00 10.00           C  
ATOM    925  OE1 GLU A 238      23.381 -17.938  -0.327  1.00 10.00           O  
ATOM    926  OE2 GLU A 238      24.660 -17.065  -1.872  1.00 10.00           O1-
ATOM    927  HN  GLU A 238      22.560 -17.799  -5.516  1.00 10.00           H  
ATOM    928  N   PHE A 239      18.696 -18.757  -4.365  1.00 10.00           N  
ATOM    929  CA  PHE A 239      17.369 -18.222  -4.634  1.00 10.00           C  
ATOM    930  C   PHE A 239      16.393 -18.603  -3.525  1.00 10.00           C  
ATOM    931  O   PHE A 239      16.616 -19.571  -2.800  1.00 10.00           O  
ATOM    932  CB  PHE A 239      16.852 -18.602  -6.030  1.00 10.00           C  
ATOM    933  CG  PHE A 239      16.495 -20.048  -6.227  1.00 10.00           C  
ATOM    934  CD1 PHE A 239      15.197 -20.409  -6.549  1.00 10.00           C  
ATOM    935  CD2 PHE A 239      17.452 -21.043  -6.113  1.00 10.00           C  
ATOM    936  CE1 PHE A 239      14.858 -21.733  -6.754  1.00 10.00           C  
ATOM    937  CE2 PHE A 239      17.119 -22.370  -6.312  1.00 10.00           C  
ATOM    938  CZ  PHE A 239      15.820 -22.715  -6.634  1.00 10.00           C  
ATOM    939  HN  PHE A 239      18.781 -19.663  -3.989  1.00 10.00           H  
ATOM    940  N   TYR A 240      15.323 -17.837  -3.392  1.00 10.00           N  
ATOM    941  CA  TYR A 240      14.339 -18.069  -2.346  1.00 10.00           C  
ATOM    942  C   TYR A 240      13.083 -18.734  -2.888  1.00 10.00           C  
ATOM    943  O   TYR A 240      12.561 -18.341  -3.930  1.00 10.00           O  
ATOM    944  CB  TYR A 240      13.957 -16.745  -1.672  1.00 10.00           C  
ATOM    945  CG  TYR A 240      15.131 -15.914  -1.199  1.00 10.00           C  
ATOM    946  CD1 TYR A 240      15.586 -16.005   0.108  1.00 10.00           C  
ATOM    947  CD2 TYR A 240      15.777 -15.031  -2.058  1.00 10.00           C  
ATOM    948  CE1 TYR A 240      16.651 -15.241   0.547  1.00 10.00           C  
ATOM    949  CE2 TYR A 240      16.844 -14.266  -1.626  1.00 10.00           C  
ATOM    950  CZ  TYR A 240      17.276 -14.376  -0.323  1.00 10.00           C  
ATOM    951  OH  TYR A 240      18.335 -13.614   0.114  1.00 10.00           O  
ATOM    952  HN  TYR A 240      15.177 -17.102  -4.033  1.00 10.00           H  
ATOM    953  HH  TYR A 240      18.246 -12.718  -0.231  1.00 10.00           H  
ATOM    954  N   VAL A 241      12.609 -19.744  -2.176  1.00 10.00           N  
ATOM    955  CA  VAL A 241      11.392 -20.453  -2.552  1.00 10.00           C  
ATOM    956  C   VAL A 241      10.464 -20.525  -1.349  1.00 10.00           C  
ATOM    957  O   VAL A 241      10.875 -20.218  -0.232  1.00 10.00           O  
ATOM    958  CB  VAL A 241      11.679 -21.886  -3.049  1.00 10.00           C  
ATOM    959  CG1 VAL A 241      12.393 -21.860  -4.390  1.00 10.00           C  
ATOM    960  CG2 VAL A 241      12.480 -22.669  -2.019  1.00 10.00           C  
ATOM    961  HN  VAL A 241      13.092 -20.025  -1.364  1.00 10.00           H  
ATOM    962  N   LEU A 242       9.218 -20.911  -1.570  1.00 10.00           N  
ATOM    963  CA  LEU A 242       8.263 -21.026  -0.477  1.00 10.00           C  
ATOM    964  C   LEU A 242       8.651 -22.169   0.456  1.00 10.00           C  
ATOM    965  O   LEU A 242       8.920 -23.283   0.003  1.00 10.00           O  
ATOM    966  CB  LEU A 242       6.843 -21.240  -1.010  1.00 10.00           C  
ATOM    967  CG  LEU A 242       6.160 -20.027  -1.647  1.00 10.00           C  
ATOM    968  CD1 LEU A 242       4.714 -20.354  -1.982  1.00 10.00           C  
ATOM    969  CD2 LEU A 242       6.236 -18.821  -0.723  1.00 10.00           C  
ATOM    970  HN  LEU A 242       8.931 -21.110  -2.487  1.00 10.00           H  
ATOM    971  N   SER A 243       8.691 -21.886   1.750  1.00 10.00           N  
ATOM    972  CA  SER A 243       9.040 -22.890   2.738  1.00 10.00           C  
ATOM    973  C   SER A 243       7.933 -23.931   2.864  1.00 10.00           C  
ATOM    974  O   SER A 243       6.803 -23.705   2.421  1.00 10.00           O  
ATOM    975  CB  SER A 243       9.306 -22.220   4.086  1.00 10.00           C  
ATOM    976  OG  SER A 243       8.531 -21.040   4.214  1.00 10.00           O  
ATOM    977  HN  SER A 243       8.481 -20.977   2.053  1.00 10.00           H  
ATOM    978  HG  SER A 243       8.363 -20.864   5.147  1.00 10.00           H  
ATOM    979  N   GLU A 244       8.258 -25.063   3.477  1.00 10.00           N  
ATOM    980  CA  GLU A 244       7.298 -26.144   3.656  1.00 10.00           C  
ATOM    981  C   GLU A 244       6.068 -25.694   4.435  1.00 10.00           C  
ATOM    982  O   GLU A 244       4.970 -26.201   4.216  1.00 10.00           O  
ATOM    983  CB  GLU A 244       7.950 -27.346   4.333  1.00 10.00           C  
ATOM    984  CG  GLU A 244       8.892 -28.121   3.430  1.00 10.00           C  
ATOM    985  CD  GLU A 244       9.469 -29.343   4.109  1.00 10.00           C  
ATOM    986  OE1 GLU A 244      10.711 -29.447   4.199  1.00 10.00           O  
ATOM    987  OE2 GLU A 244       8.683 -30.201   4.562  1.00 10.00           O1-
ATOM    988  HN  GLU A 244       9.175 -25.175   3.819  1.00 10.00           H  
ATOM    989  N   THR A 245       6.252 -24.731   5.330  1.00 10.00           N  
ATOM    990  CA  THR A 245       5.148 -24.214   6.125  1.00 10.00           C  
ATOM    991  C   THR A 245       4.142 -23.489   5.233  1.00 10.00           C  
ATOM    992  O   THR A 245       2.932 -23.570   5.444  1.00 10.00           O  
ATOM    993  CB  THR A 245       5.657 -23.258   7.217  1.00 10.00           C  
ATOM    994  CG2 THR A 245       5.478 -23.885   8.589  1.00 10.00           C  
ATOM    995  OG1 THR A 245       7.049 -22.986   6.994  1.00 10.00           O  
ATOM    996  HN  THR A 245       7.151 -24.356   5.456  1.00 10.00           H  
ATOM    997  HG1 THR A 245       7.580 -23.691   7.383  1.00 10.00           H  
ATOM    998  N   THR A 246       4.653 -22.803   4.219  1.00 10.00           N  
ATOM    999  CA  THR A 246       3.809 -22.076   3.283  1.00 10.00           C  
ATOM   1000  C   THR A 246       3.140 -23.054   2.318  1.00 10.00           C  
ATOM   1001  O   THR A 246       2.023 -22.828   1.858  1.00 10.00           O  
ATOM   1002  CB  THR A 246       4.642 -21.054   2.484  1.00 10.00           C  
ATOM   1003  CG2 THR A 246       3.757 -19.943   1.948  1.00 10.00           C  
ATOM   1004  OG1 THR A 246       5.641 -20.488   3.347  1.00 10.00           O  
ATOM   1005  HN  THR A 246       5.628 -22.784   4.098  1.00 10.00           H  
ATOM   1006  HG1 THR A 246       6.268 -19.970   2.823  1.00 10.00           H  
ATOM   1007  N   LEU A 247       3.835 -24.149   2.028  1.00 10.00           N  
ATOM   1008  CA  LEU A 247       3.314 -25.173   1.129  1.00 10.00           C  
ATOM   1009  C   LEU A 247       2.197 -25.953   1.809  1.00 10.00           C  
ATOM   1010  O   LEU A 247       1.230 -26.370   1.166  1.00 10.00           O  
ATOM   1011  CB  LEU A 247       4.432 -26.128   0.703  1.00 10.00           C  
ATOM   1012  CG  LEU A 247       5.663 -25.488   0.057  1.00 10.00           C  
ATOM   1013  CD1 LEU A 247       6.761 -26.520  -0.147  1.00 10.00           C  
ATOM   1014  CD2 LEU A 247       5.296 -24.826  -1.261  1.00 10.00           C  
ATOM   1015  HN  LEU A 247       4.725 -24.269   2.425  1.00 10.00           H  
ATOM   1016  N   ALA A 248       2.344 -26.152   3.114  1.00 10.00           N  
ATOM   1017  CA  ALA A 248       1.350 -26.869   3.896  1.00 10.00           C  
ATOM   1018  C   ALA A 248       0.081 -26.037   4.039  1.00 10.00           C  
ATOM   1019  O   ALA A 248      -1.033 -26.563   3.967  1.00 10.00           O  
ATOM   1020  CB  ALA A 248       1.912 -27.223   5.262  1.00 10.00           C  
ATOM   1021  HN  ALA A 248       3.154 -25.822   3.560  1.00 10.00           H  
ATOM   1022  N   GLN A 249       0.257 -24.735   4.237  1.00 10.00           N  
ATOM   1023  CA  GLN A 249      -0.865 -23.821   4.383  1.00 10.00           C  
ATOM   1024  C   GLN A 249      -0.452 -22.403   3.995  1.00 10.00           C  
ATOM   1025  O   GLN A 249       0.403 -21.797   4.643  1.00 10.00           O  
ATOM   1026  CB  GLN A 249      -1.390 -23.846   5.819  1.00 10.00           C  
ATOM   1027  CG  GLN A 249      -2.819 -23.347   5.958  1.00 10.00           C  
ATOM   1028  CD  GLN A 249      -3.372 -23.513   7.361  1.00 10.00           C  
ATOM   1029  NE2 GLN A 249      -2.520 -23.358   8.365  1.00 10.00           N  
ATOM   1030  OE1 GLN A 249      -4.560 -23.777   7.539  1.00 10.00           O  
ATOM   1031  HN  GLN A 249       1.173 -24.378   4.289  1.00 10.00           H  
ATOM   1032 HE21 GLN A 249      -1.583 -23.146   8.153  1.00 10.00           H  
ATOM   1033 HE22 GLN A 249      -2.858 -23.459   9.281  1.00 10.00           H  
ATOM   1034  N   PRO A 250      -1.064 -21.854   2.934  1.00 10.00           N  
ATOM   1035  CA  PRO A 250      -0.757 -20.500   2.454  1.00 10.00           C  
ATOM   1036  C   PRO A 250      -1.259 -19.422   3.413  1.00 10.00           C  
ATOM   1037  O   PRO A 250      -0.871 -18.257   3.310  1.00 10.00           O  
ATOM   1038  CB  PRO A 250      -1.502 -20.417   1.119  1.00 10.00           C  
ATOM   1039  CG  PRO A 250      -2.619 -21.394   1.254  1.00 10.00           C  
ATOM   1040  CD  PRO A 250      -2.095 -22.511   2.112  1.00 10.00           C  
ATOM   1041  N   GLN A 251      -2.109 -19.827   4.355  1.00 10.00           N  
ATOM   1042  CA  GLN A 251      -2.671 -18.918   5.351  1.00 10.00           C  
ATOM   1043  C   GLN A 251      -1.566 -18.201   6.121  1.00 10.00           C  
ATOM   1044  O   GLN A 251      -1.743 -17.072   6.579  1.00 10.00           O  
ATOM   1045  CB  GLN A 251      -3.547 -19.703   6.328  1.00 10.00           C  
ATOM   1046  CG  GLN A 251      -4.403 -18.838   7.235  1.00 10.00           C  
ATOM   1047  CD  GLN A 251      -4.919 -19.601   8.437  1.00 10.00           C  
ATOM   1048  NE2 GLN A 251      -6.063 -20.243   8.284  1.00 10.00           N  
ATOM   1049  OE1 GLN A 251      -4.291 -19.615   9.495  1.00 10.00           O  
ATOM   1050  HN  GLN A 251      -2.374 -20.770   4.373  1.00 10.00           H  
ATOM   1051 HE21 GLN A 251      -6.510 -20.190   7.411  1.00 10.00           H  
ATOM   1052 HE22 GLN A 251      -6.416 -20.756   9.042  1.00 10.00           H  
ATOM   1053  N   SER A 252      -0.424 -18.867   6.243  1.00 10.00           N  
ATOM   1054  CA  SER A 252       0.728 -18.325   6.951  1.00 10.00           C  
ATOM   1055  C   SER A 252       1.141 -16.953   6.410  1.00 10.00           C  
ATOM   1056  O   SER A 252       1.530 -16.069   7.174  1.00 10.00           O  
ATOM   1057  CB  SER A 252       1.891 -19.313   6.853  1.00 10.00           C  
ATOM   1058  OG  SER A 252       1.415 -20.648   6.947  1.00 10.00           O  
ATOM   1059  HN  SER A 252      -0.353 -19.757   5.843  1.00 10.00           H  
ATOM   1060  HG  SER A 252       1.531 -21.093   6.096  1.00 10.00           H  
ATOM   1061  N   LEU A 253       1.025 -16.770   5.098  1.00 10.00           N  
ATOM   1062  CA  LEU A 253       1.391 -15.504   4.467  1.00 10.00           C  
ATOM   1063  C   LEU A 253       0.495 -14.373   4.957  1.00 10.00           C  
ATOM   1064  O   LEU A 253       0.976 -13.300   5.331  1.00 10.00           O  
ATOM   1065  CB  LEU A 253       1.291 -15.612   2.943  1.00 10.00           C  
ATOM   1066  CG  LEU A 253       2.299 -16.535   2.259  1.00 10.00           C  
ATOM   1067  CD1 LEU A 253       2.000 -16.638   0.771  1.00 10.00           C  
ATOM   1068  CD2 LEU A 253       3.720 -16.040   2.489  1.00 10.00           C  
ATOM   1069  HN  LEU A 253       0.676 -17.497   4.543  1.00 10.00           H  
ATOM   1070  N   GLU A 254      -0.809 -14.627   4.965  1.00 10.00           N  
ATOM   1071  CA  GLU A 254      -1.778 -13.634   5.409  1.00 10.00           C  
ATOM   1072  C   GLU A 254      -1.611 -13.347   6.899  1.00 10.00           C  
ATOM   1073  O   GLU A 254      -1.736 -12.202   7.341  1.00 10.00           O  
ATOM   1074  CB  GLU A 254      -3.204 -14.101   5.114  1.00 10.00           C  
ATOM   1075  CG  GLU A 254      -4.216 -12.972   5.002  1.00 10.00           C  
ATOM   1076  CD  GLU A 254      -5.630 -13.472   4.799  1.00 10.00           C  
ATOM   1077  OE1 GLU A 254      -6.390 -13.536   5.789  1.00 10.00           O  
ATOM   1078  OE2 GLU A 254      -5.988 -13.811   3.652  1.00 10.00           O1-
ATOM   1079  HN  GLU A 254      -1.126 -15.505   4.664  1.00 10.00           H  
ATOM   1080  N   ARG A 255      -1.310 -14.391   7.668  1.00 10.00           N  
ATOM   1081  CA  ARG A 255      -1.115 -14.245   9.107  1.00 10.00           C  
ATOM   1082  C   ARG A 255       0.096 -13.370   9.399  1.00 10.00           C  
ATOM   1083  O   ARG A 255       0.123 -12.639  10.389  1.00 10.00           O  
ATOM   1084  CB  ARG A 255      -0.953 -15.603   9.789  1.00 10.00           C  
ATOM   1085  CG  ARG A 255      -2.172 -16.505   9.692  1.00 10.00           C  
ATOM   1086  CD  ARG A 255      -2.109 -17.630  10.713  1.00 10.00           C  
ATOM   1087  NE  ARG A 255      -0.811 -18.309  10.729  1.00 10.00           N  
ATOM   1088  CZ  ARG A 255      -0.638 -19.597  10.437  1.00 10.00           C  
ATOM   1089  NH1 ARG A 255      -1.678 -20.354  10.108  1.00 10.00           N1+
ATOM   1090  NH2 ARG A 255       0.577 -20.130  10.489  1.00 10.00           N  
ATOM   1091  HN  ARG A 255      -1.222 -15.280   7.255  1.00 10.00           H  
ATOM   1092  HE  ARG A 255      -0.024 -17.771  10.980  1.00 10.00           H  
ATOM   1093 HH11 ARG A 255      -1.544 -21.325   9.893  1.00 10.00           H  
ATOM   1094 HH12 ARG A 255      -2.603 -19.959  10.070  1.00 10.00           H  
ATOM   1095 HH21 ARG A 255       1.365 -19.565  10.744  1.00 10.00           H  
ATOM   1096 HH22 ARG A 255       0.713 -21.102  10.271  1.00 10.00           H  
ATOM   1097  N   HIS A 256       1.099 -13.444   8.532  1.00 10.00           N  
ATOM   1098  CA  HIS A 256       2.303 -12.643   8.703  1.00 10.00           C  
ATOM   1099  C   HIS A 256       2.003 -11.173   8.447  1.00 10.00           C  
ATOM   1100  O   HIS A 256       2.400 -10.304   9.225  1.00 10.00           O  
ATOM   1101  CB  HIS A 256       3.440 -13.134   7.802  1.00 10.00           C  
ATOM   1102  CG  HIS A 256       4.150 -14.342   8.336  1.00 10.00           C  
ATOM   1103  CD2 HIS A 256       4.337 -14.752   9.615  1.00 10.00           C  
ATOM   1104  ND1 HIS A 256       4.769 -15.285   7.545  1.00 10.00           N  
ATOM   1105  CE1 HIS A 256       5.295 -16.218   8.350  1.00 10.00           C  
ATOM   1106  NE2 HIS A 256       5.063 -15.938   9.620  1.00 10.00           N  
ATOM   1107  HN  HIS A 256       1.029 -14.052   7.762  1.00 10.00           H  
ATOM   1108  HD1 HIS A 256       4.827 -15.275   6.562  1.00 10.00           H  
ATOM   1109  N   LYS A 257       1.272 -10.902   7.371  1.00 10.00           N  
ATOM   1110  CA  LYS A 257       0.908  -9.533   7.027  1.00 10.00           C  
ATOM   1111  C   LYS A 257       0.001  -8.932   8.097  1.00 10.00           C  
ATOM   1112  O   LYS A 257       0.083  -7.741   8.394  1.00 10.00           O  
ATOM   1113  CB  LYS A 257       0.253  -9.461   5.645  1.00 10.00           C  
ATOM   1114  CG  LYS A 257      -0.057  -8.045   5.180  1.00 10.00           C  
ATOM   1115  CD  LYS A 257      -0.209  -7.969   3.670  1.00 10.00           C  
ATOM   1116  CE  LYS A 257      -1.436  -8.721   3.185  1.00 10.00           C  
ATOM   1117  NZ  LYS A 257      -2.705  -8.038   3.559  1.00 10.00           N1+
ATOM   1118  HN  LYS A 257       0.978 -11.638   6.793  1.00 10.00           H  
ATOM   1119  HZ1 LYS A 257      -2.662  -7.032   3.298  1.00 10.00           H  
ATOM   1120  HZ2 LYS A 257      -2.869  -8.115   4.582  1.00 10.00           H  
ATOM   1121  HZ3 LYS A 257      -3.504  -8.478   3.059  1.00 10.00           H  
ATOM   1122  N   GLU A 258      -0.853  -9.768   8.682  1.00 10.00           N  
ATOM   1123  CA  GLU A 258      -1.759  -9.327   9.735  1.00 10.00           C  
ATOM   1124  C   GLU A 258      -0.957  -8.798  10.918  1.00 10.00           C  
ATOM   1125  O   GLU A 258      -1.334  -7.815  11.550  1.00 10.00           O  
ATOM   1126  CB  GLU A 258      -2.670 -10.478  10.178  1.00 10.00           C  
ATOM   1127  CG  GLU A 258      -3.839 -10.045  11.049  1.00 10.00           C  
ATOM   1128  CD  GLU A 258      -4.741 -11.196  11.448  1.00 10.00           C  
ATOM   1129  OE1 GLU A 258      -5.485 -11.705  10.582  1.00 10.00           O  
ATOM   1130  OE2 GLU A 258      -4.724 -11.583  12.633  1.00 10.00           O1-
ATOM   1131  HN  GLU A 258      -0.878 -10.705   8.393  1.00 10.00           H  
ATOM   1132  N   GLN A 259       0.165  -9.450  11.192  1.00 10.00           N  
ATOM   1133  CA  GLN A 259       1.039  -9.049  12.287  1.00 10.00           C  
ATOM   1134  C   GLN A 259       1.812  -7.783  11.932  1.00 10.00           C  
ATOM   1135  O   GLN A 259       2.167  -6.996  12.808  1.00 10.00           O  
ATOM   1136  CB  GLN A 259       2.008 -10.178  12.636  1.00 10.00           C  
ATOM   1137  CG  GLN A 259       1.355 -11.343  13.358  1.00 10.00           C  
ATOM   1138  CD  GLN A 259       2.234 -12.573  13.389  1.00 10.00           C  
ATOM   1139  NE2 GLN A 259       2.059 -13.450  12.414  1.00 10.00           N  
ATOM   1140  OE1 GLN A 259       3.064 -12.736  14.283  1.00 10.00           O  
ATOM   1141  HN  GLN A 259       0.413 -10.224  10.643  1.00 10.00           H  
ATOM   1142 HE21 GLN A 259       1.377 -13.254  11.732  1.00 10.00           H  
ATOM   1143 HE22 GLN A 259       2.609 -14.260  12.416  1.00 10.00           H  
ATOM   1144  N   LEU A 260       2.069  -7.600  10.642  1.00 10.00           N  
ATOM   1145  CA  LEU A 260       2.792  -6.434  10.151  1.00 10.00           C  
ATOM   1146  C   LEU A 260       1.892  -5.204  10.220  1.00 10.00           C  
ATOM   1147  O   LEU A 260       2.303  -4.137  10.684  1.00 10.00           O  
ATOM   1148  CB  LEU A 260       3.260  -6.686   8.705  1.00 10.00           C  
ATOM   1149  CG  LEU A 260       4.225  -5.671   8.072  1.00 10.00           C  
ATOM   1150  CD1 LEU A 260       3.475  -4.549   7.373  1.00 10.00           C  
ATOM   1151  CD2 LEU A 260       5.204  -5.120   9.098  1.00 10.00           C  
ATOM   1152  HN  LEU A 260       1.765  -8.273   9.998  1.00 10.00           H  
ATOM   1153  N   LEU A 261       0.652  -5.373   9.779  1.00 10.00           N  
ATOM   1154  CA  LEU A 261      -0.320  -4.287   9.779  1.00 10.00           C  
ATOM   1155  C   LEU A 261      -0.782  -3.950  11.195  1.00 10.00           C  
ATOM   1156  O   LEU A 261      -1.332  -2.876  11.439  1.00 10.00           O  
ATOM   1157  CB  LEU A 261      -1.530  -4.654   8.918  1.00 10.00           C  
ATOM   1158  CG  LEU A 261      -1.259  -4.890   7.431  1.00 10.00           C  
ATOM   1159  CD1 LEU A 261      -2.456  -5.550   6.770  1.00 10.00           C  
ATOM   1160  CD2 LEU A 261      -0.917  -3.584   6.732  1.00 10.00           C  
ATOM   1161  HN  LEU A 261       0.385  -6.256   9.433  1.00 10.00           H  
ATOM   1162  N   ALA A 262      -0.548  -4.861  12.127  1.00 10.00           N  
ATOM   1163  CA  ALA A 262      -0.953  -4.657  13.515  1.00 10.00           C  
ATOM   1164  C   ALA A 262       0.117  -3.931  14.327  1.00 10.00           C  
ATOM   1165  O   ALA A 262       0.045  -3.881  15.555  1.00 10.00           O  
ATOM   1166  CB  ALA A 262      -1.312  -5.978  14.171  1.00 10.00           C  
ATOM   1167  HN  ALA A 262      -0.092  -5.693  11.879  1.00 10.00           H  
ATOM   1168  N   ALA A 263       1.100  -3.356  13.645  1.00 10.00           N  
ATOM   1169  CA  ALA A 263       2.171  -2.627  14.318  1.00 10.00           C  
ATOM   1170  C   ALA A 263       1.765  -1.172  14.558  1.00 10.00           C  
ATOM   1171  O   ALA A 263       2.611  -0.295  14.756  1.00 10.00           O  
ATOM   1172  CB  ALA A 263       3.454  -2.698  13.504  1.00 10.00           C  
ATOM   1173  HN  ALA A 263       1.107  -3.423  12.666  1.00 10.00           H  
ATOM   1174  N   GLU A 264       0.462  -0.931  14.553  1.00 10.00           N  
ATOM   1175  CA  GLU A 264      -0.085   0.401  14.753  1.00 10.00           C  
ATOM   1176  C   GLU A 264      -1.431   0.309  15.471  1.00 10.00           C  
ATOM   1177  O   GLU A 264      -2.035  -0.765  15.512  1.00 10.00           O  
ATOM   1178  CB  GLU A 264      -0.245   1.095  13.397  1.00 10.00           C  
ATOM   1179  CG  GLU A 264      -1.110   0.335  12.404  1.00 10.00           C  
ATOM   1180  CD  GLU A 264      -2.429   1.025  12.155  1.00 10.00           C  
ATOM   1181  OE1 GLU A 264      -2.411   2.196  11.737  1.00 10.00           O  
ATOM   1182  OE2 GLU A 264      -3.488   0.404  12.378  1.00 10.00           O1-
ATOM   1183  HN  GLU A 264      -0.157  -1.679  14.420  1.00 10.00           H  
ATOM   1184  N   PRO A 265      -1.901   1.412  16.084  1.00 10.00           N  
ATOM   1185  CA  PRO A 265      -3.190   1.437  16.788  1.00 10.00           C  
ATOM   1186  C   PRO A 265      -4.373   1.309  15.826  1.00 10.00           C  
ATOM   1187  O   PRO A 265      -5.028   0.266  15.770  1.00 10.00           O  
ATOM   1188  CB  PRO A 265      -3.206   2.808  17.480  1.00 10.00           C  
ATOM   1189  CG  PRO A 265      -1.794   3.290  17.425  1.00 10.00           C  
ATOM   1190  CD  PRO A 265      -1.206   2.703  16.177  1.00 10.00           C  
ATOM   1191  N   VAL A 266      -4.638   2.369  15.067  1.00 10.00           N  
ATOM   1192  CA  VAL A 266      -5.739   2.370  14.114  1.00 10.00           C  
ATOM   1193  C   VAL A 266      -5.659   3.575  13.165  1.00 10.00           C  
ATOM   1194  O   VAL A 266      -6.431   4.532  13.263  1.00 10.00           O  
ATOM   1195  CB  VAL A 266      -7.121   2.282  14.819  1.00 10.00           C  
ATOM   1196  CG1 VAL A 266      -7.331   3.418  15.813  1.00 10.00           C  
ATOM   1197  CG2 VAL A 266      -8.263   2.193  13.815  1.00 10.00           C  
ATOM   1198  HN  VAL A 266      -4.080   3.169  15.148  1.00 10.00           H  
ATOM   1199  N   ARG A 267      -4.690   3.538  12.262  1.00 10.00           N  
ATOM   1200  CA  ARG A 267      -4.516   4.607  11.287  1.00 10.00           C  
ATOM   1201  C   ARG A 267      -4.550   4.046   9.870  1.00 10.00           C  
ATOM   1202  O   ARG A 267      -5.240   4.570   8.998  1.00 10.00           O  
ATOM   1203  CB  ARG A 267      -3.195   5.351  11.516  1.00 10.00           C  
ATOM   1204  CG  ARG A 267      -3.080   6.062  12.856  1.00 10.00           C  
ATOM   1205  CD  ARG A 267      -1.816   6.908  12.923  1.00 10.00           C  
ATOM   1206  NE  ARG A 267      -1.596   7.473  14.256  1.00 10.00           N  
ATOM   1207  CZ  ARG A 267      -1.156   8.712  14.481  1.00 10.00           C  
ATOM   1208  NH1 ARG A 267      -0.878   9.521  13.465  1.00 10.00           N1+
ATOM   1209  NH2 ARG A 267      -0.973   9.134  15.728  1.00 10.00           N  
ATOM   1210  HN  ARG A 267      -4.063   2.775  12.255  1.00 10.00           H  
ATOM   1211  HE  ARG A 267      -1.795   6.895  15.027  1.00 10.00           H  
ATOM   1212 HH11 ARG A 267      -0.546  10.455  13.637  1.00 10.00           H  
ATOM   1213 HH12 ARG A 267      -1.003   9.209  12.520  1.00 10.00           H  
ATOM   1214 HH21 ARG A 267      -0.638  10.064  15.906  1.00 10.00           H  
ATOM   1215 HH22 ARG A 267      -1.174   8.524  16.502  1.00 10.00           H  
ATOM   1216  N   ALA A 268      -3.804   2.970   9.654  1.00 10.00           N  
ATOM   1217  CA  ALA A 268      -3.730   2.326   8.349  1.00 10.00           C  
ATOM   1218  C   ALA A 268      -5.057   1.679   7.978  1.00 10.00           C  
ATOM   1219  O   ALA A 268      -5.494   1.759   6.830  1.00 10.00           O  
ATOM   1220  CB  ALA A 268      -2.602   1.306   8.320  1.00 10.00           C  
ATOM   1221  HN  ALA A 268      -3.279   2.597  10.405  1.00 10.00           H  
ATOM   1222  N   LYS A 269      -5.698   1.052   8.955  1.00 10.00           N  
ATOM   1223  CA  LYS A 269      -6.981   0.396   8.725  1.00 10.00           C  
ATOM   1224  C   LYS A 269      -8.136   1.390   8.805  1.00 10.00           C  
ATOM   1225  O   LYS A 269      -9.247   1.094   8.368  1.00 10.00           O  
ATOM   1226  CB  LYS A 269      -7.192  -0.765   9.702  1.00 10.00           C  
ATOM   1227  CG  LYS A 269      -7.009  -0.405  11.167  1.00 10.00           C  
ATOM   1228  CD  LYS A 269      -6.928  -1.658  12.026  1.00 10.00           C  
ATOM   1229  CE  LYS A 269      -6.666  -1.323  13.485  1.00 10.00           C  
ATOM   1230  NZ  LYS A 269      -6.207  -2.511  14.253  1.00 10.00           N1+
ATOM   1231  HN  LYS A 269      -5.296   1.023   9.847  1.00 10.00           H  
ATOM   1232  HZ1 LYS A 269      -5.343  -2.903  13.825  1.00 10.00           H  
ATOM   1233  HZ2 LYS A 269      -6.940  -3.247  14.254  1.00 10.00           H  
ATOM   1234  HZ3 LYS A 269      -5.998  -2.246  15.236  1.00 10.00           H  
ATOM   1235  N   LEU A 270      -7.852   2.567   9.372  1.00 10.00           N  
ATOM   1236  CA  LEU A 270      -8.836   3.641   9.526  1.00 10.00           C  
ATOM   1237  C   LEU A 270      -9.960   3.288  10.505  1.00 10.00           C  
ATOM   1238  O   LEU A 270     -10.079   3.899  11.567  1.00 10.00           O  
ATOM   1239  CB  LEU A 270      -9.401   4.096   8.177  1.00 10.00           C  
ATOM   1240  CG  LEU A 270     -10.361   5.286   8.222  1.00 10.00           C  
ATOM   1241  CD1 LEU A 270      -9.610   6.573   8.530  1.00 10.00           C  
ATOM   1242  CD2 LEU A 270     -11.129   5.405   6.918  1.00 10.00           C  
ATOM   1243  HN  LEU A 270      -6.939   2.722   9.689  1.00 10.00           H  
ATOM   1244  N   ASP A 271     -10.780   2.312  10.139  1.00 10.00           N  
ATOM   1245  CA  ASP A 271     -11.896   1.882  10.974  1.00 10.00           C  
ATOM   1246  C   ASP A 271     -12.901   1.086  10.148  1.00 10.00           C  
ATOM   1247  O   ASP A 271     -12.525   0.405   9.193  1.00 10.00           O  
ATOM   1248  CB  ASP A 271     -11.400   1.047  12.160  1.00 10.00           C  
ATOM   1249  CG  ASP A 271     -12.521   0.570  13.061  1.00 10.00           C  
ATOM   1250  OD1 ASP A 271     -13.318   1.414  13.538  1.00 10.00           O  
ATOM   1251  OD2 ASP A 271     -12.603  -0.650  13.307  1.00 10.00           O1-
ATOM   1252  HN  ASP A 271     -10.625   1.858   9.278  1.00 10.00           H  
ATOM   1253  N   ARG A 272     -14.170   1.190  10.510  1.00 10.00           N  
ATOM   1254  CA  ARG A 272     -15.241   0.490   9.810  1.00 10.00           C  
ATOM   1255  C   ARG A 272     -16.565   1.211  10.049  1.00 10.00           C  
ATOM   1256  O   ARG A 272     -17.635   0.599  10.060  1.00 10.00           O  
ATOM   1257  CB  ARG A 272     -15.330  -0.960  10.296  1.00 10.00           C  
ATOM   1258  CG  ARG A 272     -15.585  -1.094  11.787  1.00 10.00           C  
ATOM   1259  CD  ARG A 272     -15.574  -2.543  12.231  1.00 10.00           C  
ATOM   1260  NE  ARG A 272     -15.897  -2.666  13.649  1.00 10.00           N  
ATOM   1261  CZ  ARG A 272     -16.006  -3.825  14.295  1.00 10.00           C  
ATOM   1262  NH1 ARG A 272     -15.816  -4.973  13.657  1.00 10.00           N1+
ATOM   1263  NH2 ARG A 272     -16.300  -3.835  15.591  1.00 10.00           N  
ATOM   1264  HN  ARG A 272     -14.395   1.756  11.280  1.00 10.00           H  
ATOM   1265  HE  ARG A 272     -16.035  -1.830  14.152  1.00 10.00           H  
ATOM   1266 HH11 ARG A 272     -15.586  -4.979  12.680  1.00 10.00           H  
ATOM   1267 HH12 ARG A 272     -15.899  -5.840  14.152  1.00 10.00           H  
ATOM   1268 HH21 ARG A 272     -16.387  -4.707  16.083  1.00 10.00           H  
ATOM   1269 HH22 ARG A 272     -16.436  -2.974  16.086  1.00 10.00           H  
ATOM   1270  N   GLN A 273     -16.475   2.522  10.211  1.00 10.00           N  
ATOM   1271  CA  GLN A 273     -17.640   3.358  10.484  1.00 10.00           C  
ATOM   1272  C   GLN A 273     -18.668   3.312   9.354  1.00 10.00           C  
ATOM   1273  O   GLN A 273     -18.326   3.460   8.177  1.00 10.00           O  
ATOM   1274  CB  GLN A 273     -17.208   4.798  10.769  1.00 10.00           C  
ATOM   1275  CG  GLN A 273     -16.671   5.031  12.177  1.00 10.00           C  
ATOM   1276  CD  GLN A 273     -15.498   4.134  12.529  1.00 10.00           C  
ATOM   1277  NE2 GLN A 273     -15.777   3.006  13.163  1.00 10.00           N  
ATOM   1278  OE1 GLN A 273     -14.348   4.450  12.230  1.00 10.00           O  
ATOM   1279  HN  GLN A 273     -15.594   2.951  10.125  1.00 10.00           H  
ATOM   1280 HE21 GLN A 273     -16.719   2.810  13.367  1.00 10.00           H  
ATOM   1281 HE22 GLN A 273     -15.029   2.416  13.415  1.00 10.00           H  
ATOM   1282  N   ARG A 274     -19.928   3.113   9.725  1.00 10.00           N  
ATOM   1283  CA  ARG A 274     -21.015   3.030   8.759  1.00 10.00           C  
ATOM   1284  C   ARG A 274     -22.285   3.658   9.323  1.00 10.00           C  
ATOM   1285  O   ARG A 274     -22.488   3.674  10.542  1.00 10.00           O  
ATOM   1286  CB  ARG A 274     -21.273   1.562   8.403  1.00 10.00           C  
ATOM   1287  CG  ARG A 274     -21.507   0.662   9.611  1.00 10.00           C  
ATOM   1288  CD  ARG A 274     -21.201  -0.796   9.297  1.00 10.00           C  
ATOM   1289  NE  ARG A 274     -19.799  -1.004   8.924  1.00 10.00           N  
ATOM   1290  CZ  ARG A 274     -19.294  -2.176   8.535  1.00 10.00           C  
ATOM   1291  NH1 ARG A 274     -20.067  -3.256   8.481  1.00 10.00           N1+
ATOM   1292  NH2 ARG A 274     -18.018  -2.260   8.178  1.00 10.00           N  
ATOM   1293  HN  ARG A 274     -20.135   3.024  10.680  1.00 10.00           H  
ATOM   1294  HE  ARG A 274     -19.196  -0.224   8.985  1.00 10.00           H  
ATOM   1295 HH11 ARG A 274     -21.036  -3.198   8.730  1.00 10.00           H  
ATOM   1296 HH12 ARG A 274     -19.683  -4.137   8.190  1.00 10.00           H  
ATOM   1297 HH21 ARG A 274     -17.628  -3.140   7.885  1.00 10.00           H  
ATOM   1298 HH22 ARG A 274     -17.434  -1.442   8.191  1.00 10.00           H  
ATOM   1299  N   ARG A 275     -23.133   4.180   8.440  1.00 10.00           N  
ATOM   1300  CA  ARG A 275     -24.387   4.800   8.855  1.00 10.00           C  
ATOM   1301  C   ARG A 275     -25.406   4.790   7.721  1.00 10.00           C  
ATOM   1302  O   ARG A 275     -25.038   4.687   6.546  1.00 10.00           O  
ATOM   1303  CB  ARG A 275     -24.165   6.222   9.385  1.00 10.00           C  
ATOM   1304  CG  ARG A 275     -23.591   7.197   8.371  1.00 10.00           C  
ATOM   1305  CD  ARG A 275     -22.850   8.338   9.056  1.00 10.00           C  
ATOM   1306  NE  ARG A 275     -23.680   9.049  10.027  1.00 10.00           N  
ATOM   1307  CZ  ARG A 275     -23.317  10.175  10.639  1.00 10.00           C  
ATOM   1308  NH1 ARG A 275     -22.139  10.737  10.391  1.00 10.00           N1+
ATOM   1309  NH2 ARG A 275     -24.134  10.737  11.512  1.00 10.00           N  
ATOM   1310  HN  ARG A 275     -22.912   4.147   7.479  1.00 10.00           H  
ATOM   1311  HE  ARG A 275     -24.568   8.661  10.241  1.00 10.00           H  
ATOM   1312 HH11 ARG A 275     -21.879  11.587  10.858  1.00 10.00           H  
ATOM   1313 HH12 ARG A 275     -21.503  10.316   9.738  1.00 10.00           H  
ATOM   1314 HH21 ARG A 275     -23.870  11.581  11.978  1.00 10.00           H  
ATOM   1315 HH22 ARG A 275     -25.031  10.313  11.714  1.00 10.00           H  
ATOM   1316  N   VAL A 276     -26.680   4.890   8.079  1.00 10.00           N  
ATOM   1317  CA  VAL A 276     -27.762   4.878   7.099  1.00 10.00           C  
ATOM   1318  C   VAL A 276     -28.513   6.208   7.116  1.00 10.00           C  
ATOM   1319  O   VAL A 276     -28.801   6.752   8.184  1.00 10.00           O  
ATOM   1320  CB  VAL A 276     -28.765   3.732   7.372  1.00 10.00           C  
ATOM   1321  CG1 VAL A 276     -29.727   3.561   6.206  1.00 10.00           C  
ATOM   1322  CG2 VAL A 276     -28.042   2.424   7.667  1.00 10.00           C  
ATOM   1323  HN  VAL A 276     -26.903   4.987   9.030  1.00 10.00           H  
ATOM   1324  N   PHE A 277     -28.829   6.722   5.934  1.00 10.00           N  
ATOM   1325  CA  PHE A 277     -29.542   7.984   5.808  1.00 10.00           C  
ATOM   1326  C   PHE A 277     -30.877   7.809   5.094  1.00 10.00           C  
ATOM   1327  O   PHE A 277     -31.001   7.009   4.166  1.00 10.00           O  
ATOM   1328  CB  PHE A 277     -28.688   9.015   5.068  1.00 10.00           C  
ATOM   1329  CG  PHE A 277     -27.600   9.625   5.904  1.00 10.00           C  
ATOM   1330  CD1 PHE A 277     -26.270   9.318   5.672  1.00 10.00           C  
ATOM   1331  CD2 PHE A 277     -27.909  10.510   6.923  1.00 10.00           C  
ATOM   1332  CE1 PHE A 277     -25.268   9.883   6.441  1.00 10.00           C  
ATOM   1333  CE2 PHE A 277     -26.914  11.079   7.696  1.00 10.00           C  
ATOM   1334  CZ  PHE A 277     -25.591  10.765   7.455  1.00 10.00           C  
ATOM   1335  HN  PHE A 277     -28.580   6.234   5.117  1.00 10.00           H  
ATOM   1336  N   GLN A 278     -31.874   8.560   5.543  1.00 10.00           N  
ATOM   1337  CA  GLN A 278     -33.209   8.517   4.961  1.00 10.00           C  
ATOM   1338  C   GLN A 278     -33.530   9.843   4.270  1.00 10.00           C  
ATOM   1339  O   GLN A 278     -32.929  10.876   4.587  1.00 10.00           O  
ATOM   1340  CB  GLN A 278     -34.257   8.220   6.044  1.00 10.00           C  
ATOM   1341  CG  GLN A 278     -34.455   9.335   7.059  1.00 10.00           C  
ATOM   1342  CD  GLN A 278     -35.705   9.147   7.894  1.00 10.00           C  
ATOM   1343  NE2 GLN A 278     -35.571   8.461   9.016  1.00 10.00           N  
ATOM   1344  OE1 GLN A 278     -36.781   9.625   7.537  1.00 10.00           O  
ATOM   1345  HN  GLN A 278     -31.705   9.164   6.299  1.00 10.00           H  
ATOM   1346 HE21 GLN A 278     -34.683   8.119   9.246  1.00 10.00           H  
ATOM   1347 HE22 GLN A 278     -36.368   8.320   9.573  1.00 10.00           H  
ATOM   1348  N   PRO A 279     -34.473   9.834   3.311  1.00 10.00           N  
ATOM   1349  CA  PRO A 279     -34.872  11.041   2.582  1.00 10.00           C  
ATOM   1350  C   PRO A 279     -35.814  11.909   3.413  1.00 10.00           C  
ATOM   1351  O   PRO A 279     -36.237  11.516   4.503  1.00 10.00           O  
ATOM   1352  CB  PRO A 279     -35.618  10.475   1.373  1.00 10.00           C  
ATOM   1353  CG  PRO A 279     -36.219   9.211   1.880  1.00 10.00           C  
ATOM   1354  CD  PRO A 279     -35.232   8.647   2.865  1.00 10.00           C  
ATOM   1355  N   SER A 280     -36.158  13.073   2.887  1.00 10.00           N  
ATOM   1356  CA  SER A 280     -37.047  13.995   3.578  1.00 10.00           C  
ATOM   1357  C   SER A 280     -37.725  14.919   2.564  1.00 10.00           C  
ATOM   1358  O   SER A 280     -37.365  14.898   1.389  1.00 10.00           O  
ATOM   1359  CB  SER A 280     -36.246  14.805   4.606  1.00 10.00           C  
ATOM   1360  OG  SER A 280     -35.108  15.413   4.014  1.00 10.00           O  
ATOM   1361  HN  SER A 280     -35.808  13.321   2.001  1.00 10.00           H  
ATOM   1362  HG  SER A 280     -34.598  15.869   4.700  1.00 10.00           H  
ATOM   1363  N   PRO A 281     -38.721  15.730   2.983  1.00 10.00           N  
ATOM   1364  CA  PRO A 281     -39.418  16.663   2.075  1.00 10.00           C  
ATOM   1365  C   PRO A 281     -38.472  17.678   1.427  1.00 10.00           C  
ATOM   1366  O   PRO A 281     -38.846  18.371   0.482  1.00 10.00           O  
ATOM   1367  CB  PRO A 281     -40.411  17.383   2.993  1.00 10.00           C  
ATOM   1368  CG  PRO A 281     -40.614  16.444   4.130  1.00 10.00           C  
ATOM   1369  CD  PRO A 281     -39.288  15.773   4.344  1.00 10.00           C  
ATOM   1370  N   LEU A 282     -37.254  17.767   1.947  1.00 10.00           N  
ATOM   1371  CA  LEU A 282     -36.260  18.692   1.416  1.00 10.00           C  
ATOM   1372  C   LEU A 282     -35.401  18.013   0.354  1.00 10.00           C  
ATOM   1373  O   LEU A 282     -34.837  18.673  -0.519  1.00 10.00           O  
ATOM   1374  CB  LEU A 282     -35.364  19.235   2.537  1.00 10.00           C  
ATOM   1375  CG  LEU A 282     -36.067  19.969   3.684  1.00 10.00           C  
ATOM   1376  CD1 LEU A 282     -36.353  19.016   4.835  1.00 10.00           C  
ATOM   1377  CD2 LEU A 282     -35.234  21.151   4.154  1.00 10.00           C  
ATOM   1378  HN  LEU A 282     -37.018  17.193   2.704  1.00 10.00           H  
ATOM   1379  N   ALA A 283     -35.313  16.689   0.435  1.00 10.00           N  
ATOM   1380  CA  ALA A 283     -34.519  15.907  -0.503  1.00 10.00           C  
ATOM   1381  C   ALA A 283     -35.061  14.487  -0.604  1.00 10.00           C  
ATOM   1382  O   ALA A 283     -34.945  13.699   0.336  1.00 10.00           O  
ATOM   1383  CB  ALA A 283     -33.059  15.886  -0.070  1.00 10.00           C  
ATOM   1384  HN  ALA A 283     -35.814  16.219   1.136  1.00 10.00           H  
ATOM   1385  N   SER A 284     -35.655  14.169  -1.746  1.00 10.00           N  
ATOM   1386  CA  SER A 284     -36.225  12.848  -1.983  1.00 10.00           C  
ATOM   1387  C   SER A 284     -35.135  11.788  -2.159  1.00 10.00           C  
ATOM   1388  O   SER A 284     -35.408  10.587  -2.119  1.00 10.00           O  
ATOM   1389  CB  SER A 284     -37.131  12.893  -3.212  1.00 10.00           C  
ATOM   1390  OG  SER A 284     -37.911  14.078  -3.215  1.00 10.00           O  
ATOM   1391  HN  SER A 284     -35.728  14.847  -2.450  1.00 10.00           H  
ATOM   1392  HG  SER A 284     -38.476  14.092  -2.431  1.00 10.00           H  
ATOM   1393  N   GLN A 285     -33.904  12.242  -2.355  1.00 10.00           N  
ATOM   1394  CA  GLN A 285     -32.766  11.350  -2.526  1.00 10.00           C  
ATOM   1395  C   GLN A 285     -31.466  12.128  -2.358  1.00 10.00           C  
ATOM   1396  O   GLN A 285     -31.482  13.361  -2.281  1.00 10.00           O  
ATOM   1397  CB  GLN A 285     -32.807  10.644  -3.890  1.00 10.00           C  
ATOM   1398  CG  GLN A 285     -32.587  11.551  -5.089  1.00 10.00           C  
ATOM   1399  CD  GLN A 285     -32.659  10.794  -6.402  1.00 10.00           C  
ATOM   1400  NE2 GLN A 285     -31.540  10.233  -6.827  1.00 10.00           N  
ATOM   1401  OE1 GLN A 285     -33.720  10.703  -7.025  1.00 10.00           O  
ATOM   1402  HN  GLN A 285     -33.751  13.209  -2.378  1.00 10.00           H  
ATOM   1403 HE21 GLN A 285     -30.732  10.333  -6.278  1.00 10.00           H  
ATOM   1404 HE22 GLN A 285     -31.561   9.739  -7.675  1.00 10.00           H  
ATOM   1405  N   PHE A 286     -30.353  11.413  -2.295  1.00 10.00           N  
ATOM   1406  CA  PHE A 286     -29.049  12.041  -2.138  1.00 10.00           C  
ATOM   1407  C   PHE A 286     -28.544  12.590  -3.467  1.00 10.00           C  
ATOM   1408  O   PHE A 286     -28.627  11.922  -4.499  1.00 10.00           O  
ATOM   1409  CB  PHE A 286     -28.037  11.051  -1.554  1.00 10.00           C  
ATOM   1410  CG  PHE A 286     -26.668  11.635  -1.339  1.00 10.00           C  
ATOM   1411  CD1 PHE A 286     -26.455  12.601  -0.370  1.00 10.00           C  
ATOM   1412  CD2 PHE A 286     -25.594  11.216  -2.108  1.00 10.00           C  
ATOM   1413  CE1 PHE A 286     -25.198  13.142  -0.169  1.00 10.00           C  
ATOM   1414  CE2 PHE A 286     -24.334  11.751  -1.915  1.00 10.00           C  
ATOM   1415  CZ  PHE A 286     -24.136  12.714  -0.944  1.00 10.00           C  
ATOM   1416  HN  PHE A 286     -30.407  10.435  -2.360  1.00 10.00           H  
ATOM   1417  N   GLU A 287     -28.031  13.811  -3.432  1.00 10.00           N  
ATOM   1418  CA  GLU A 287     -27.507  14.464  -4.620  1.00 10.00           C  
ATOM   1419  C   GLU A 287     -26.064  14.895  -4.373  1.00 10.00           C  
ATOM   1420  O   GLU A 287     -25.412  14.386  -3.463  1.00 10.00           O  
ATOM   1421  CB  GLU A 287     -28.388  15.657  -5.005  1.00 10.00           C  
ATOM   1422  CG  GLU A 287     -29.822  15.269  -5.339  1.00 10.00           C  
ATOM   1423  CD  GLU A 287     -30.720  16.461  -5.578  1.00 10.00           C  
ATOM   1424  OE1 GLU A 287     -30.837  16.896  -6.741  1.00 10.00           O  
ATOM   1425  OE2 GLU A 287     -31.323  16.963  -4.605  1.00 10.00           O1-
ATOM   1426  HN  GLU A 287     -27.988  14.286  -2.573  1.00 10.00           H  
ATOM   1427  N   LEU A 288     -25.557  15.813  -5.179  1.00 10.00           N  
ATOM   1428  CA  LEU A 288     -24.189  16.279  -5.017  1.00 10.00           C  
ATOM   1429  C   LEU A 288     -24.136  17.605  -4.273  1.00 10.00           C  
ATOM   1430  O   LEU A 288     -24.616  18.622  -4.771  1.00 10.00           O  
ATOM   1431  CB  LEU A 288     -23.485  16.396  -6.367  1.00 10.00           C  
ATOM   1432  CG  LEU A 288     -23.208  15.082  -7.100  1.00 10.00           C  
ATOM   1433  CD1 LEU A 288     -22.466  15.343  -8.401  1.00 10.00           C  
ATOM   1434  CD2 LEU A 288     -22.418  14.133  -6.212  1.00 10.00           C  
ATOM   1435  HN  LEU A 288     -26.111  16.189  -5.892  1.00 10.00           H  
ATOM   1436  N   PRO A 289     -23.568  17.599  -3.058  1.00 10.00           N  
ATOM   1437  CA  PRO A 289     -23.438  18.806  -2.233  1.00 10.00           C  
ATOM   1438  C   PRO A 289     -22.514  19.838  -2.880  1.00 10.00           C  
ATOM   1439  O   PRO A 289     -21.503  19.484  -3.496  1.00 10.00           O  
ATOM   1440  CB  PRO A 289     -22.831  18.288  -0.924  1.00 10.00           C  
ATOM   1441  CG  PRO A 289     -22.190  16.991  -1.285  1.00 10.00           C  
ATOM   1442  CD  PRO A 289     -23.025  16.407  -2.384  1.00 10.00           C  
ATOM   1443  N   GLY A 290     -22.861  21.110  -2.729  1.00 10.00           N  
ATOM   1444  CA  GLY A 290     -22.071  22.179  -3.313  1.00 10.00           C  
ATOM   1445  C   GLY A 290     -20.776  22.437  -2.570  1.00 10.00           C  
ATOM   1446  O   GLY A 290     -19.767  22.798  -3.176  1.00 10.00           O  
ATOM   1447  HN  GLY A 290     -23.667  21.329  -2.210  1.00 10.00           H  
ATOM   1448  N   ASP A 291     -20.802  22.240  -1.257  1.00 10.00           N  
ATOM   1449  CA  ASP A 291     -19.624  22.458  -0.418  1.00 10.00           C  
ATOM   1450  C   ASP A 291     -18.487  21.508  -0.779  1.00 10.00           C  
ATOM   1451  O   ASP A 291     -17.312  21.849  -0.640  1.00 10.00           O  
ATOM   1452  CB  ASP A 291     -19.980  22.313   1.063  1.00 10.00           C  
ATOM   1453  CG  ASP A 291     -18.759  22.316   1.963  1.00 10.00           C  
ATOM   1454  OD1 ASP A 291     -18.345  21.225   2.408  1.00 10.00           O  
ATOM   1455  OD2 ASP A 291     -18.203  23.409   2.223  1.00 10.00           O1-
ATOM   1456  HN  ASP A 291     -21.640  21.946  -0.837  1.00 10.00           H  
ATOM   1457  N   PHE A 292     -18.845  20.326  -1.272  1.00 10.00           N  
ATOM   1458  CA  PHE A 292     -17.860  19.319  -1.652  1.00 10.00           C  
ATOM   1459  C   PHE A 292     -16.970  19.814  -2.794  1.00 10.00           C  
ATOM   1460  O   PHE A 292     -15.849  19.340  -2.968  1.00 10.00           O  
ATOM   1461  CB  PHE A 292     -18.557  18.014  -2.050  1.00 10.00           C  
ATOM   1462  CG  PHE A 292     -17.623  16.853  -2.275  1.00 10.00           C  
ATOM   1463  CD1 PHE A 292     -17.535  16.245  -3.518  1.00 10.00           C  
ATOM   1464  CD2 PHE A 292     -16.834  16.372  -1.243  1.00 10.00           C  
ATOM   1465  CE1 PHE A 292     -16.677  15.180  -3.726  1.00 10.00           C  
ATOM   1466  CE2 PHE A 292     -15.975  15.308  -1.444  1.00 10.00           C  
ATOM   1467  CZ  PHE A 292     -15.897  14.711  -2.688  1.00 10.00           C  
ATOM   1468  HN  PHE A 292     -19.799  20.126  -1.381  1.00 10.00           H  
ATOM   1469  N   PHE A 293     -17.467  20.778  -3.559  1.00 10.00           N  
ATOM   1470  CA  PHE A 293     -16.712  21.319  -4.681  1.00 10.00           C  
ATOM   1471  C   PHE A 293     -15.760  22.426  -4.237  1.00 10.00           C  
ATOM   1472  O   PHE A 293     -14.932  22.890  -5.020  1.00 10.00           O  
ATOM   1473  CB  PHE A 293     -17.652  21.844  -5.770  1.00 10.00           C  
ATOM   1474  CG  PHE A 293     -18.604  20.815  -6.309  1.00 10.00           C  
ATOM   1475  CD1 PHE A 293     -19.970  21.039  -6.292  1.00 10.00           C  
ATOM   1476  CD2 PHE A 293     -18.135  19.624  -6.832  1.00 10.00           C  
ATOM   1477  CE1 PHE A 293     -20.851  20.094  -6.785  1.00 10.00           C  
ATOM   1478  CE2 PHE A 293     -19.008  18.674  -7.328  1.00 10.00           C  
ATOM   1479  CZ  PHE A 293     -20.368  18.910  -7.305  1.00 10.00           C  
ATOM   1480  HN  PHE A 293     -18.358  21.135  -3.364  1.00 10.00           H  
ATOM   1481  N   ASN A 294     -15.871  22.837  -2.981  1.00 10.00           N  
ATOM   1482  CA  ASN A 294     -15.022  23.896  -2.447  1.00 10.00           C  
ATOM   1483  C   ASN A 294     -13.801  23.317  -1.739  1.00 10.00           C  
ATOM   1484  O   ASN A 294     -13.929  22.529  -0.798  1.00 10.00           O  
ATOM   1485  CB  ASN A 294     -15.812  24.805  -1.500  1.00 10.00           C  
ATOM   1486  CG  ASN A 294     -14.996  25.977  -0.987  1.00 10.00           C  
ATOM   1487  ND2 ASN A 294     -14.939  27.043  -1.767  1.00 10.00           N  
ATOM   1488  OD1 ASN A 294     -14.425  25.924   0.101  1.00 10.00           O  
ATOM   1489  HN  ASN A 294     -16.529  22.410  -2.391  1.00 10.00           H  
ATOM   1490 HD21 ASN A 294     -15.422  27.019  -2.620  1.00 10.00           H  
ATOM   1491 HD22 ASN A 294     -14.414  27.816  -1.460  1.00 10.00           H  
ATOM   1492  N   LEU A 295     -12.619  23.701  -2.208  1.00 10.00           N  
ATOM   1493  CA  LEU A 295     -11.369  23.230  -1.627  1.00 10.00           C  
ATOM   1494  C   LEU A 295     -11.086  23.957  -0.321  1.00 10.00           C  
ATOM   1495  O   LEU A 295     -11.059  25.190  -0.282  1.00 10.00           O  
ATOM   1496  CB  LEU A 295     -10.214  23.449  -2.605  1.00 10.00           C  
ATOM   1497  CG  LEU A 295      -8.933  22.670  -2.315  1.00 10.00           C  
ATOM   1498  CD1 LEU A 295      -9.023  21.266  -2.887  1.00 10.00           C  
ATOM   1499  CD2 LEU A 295      -7.717  23.398  -2.864  1.00 10.00           C  
ATOM   1500  HN  LEU A 295     -12.586  24.322  -2.968  1.00 10.00           H  
ATOM   1501  N   THR A 296     -10.862  23.199   0.737  1.00 10.00           N  
ATOM   1502  CA  THR A 296     -10.598  23.780   2.045  1.00 10.00           C  
ATOM   1503  C   THR A 296      -9.160  24.274   2.153  1.00 10.00           C  
ATOM   1504  O   THR A 296      -8.299  23.893   1.358  1.00 10.00           O  
ATOM   1505  CB  THR A 296     -10.871  22.763   3.171  1.00 10.00           C  
ATOM   1506  CG2 THR A 296     -12.332  22.338   3.163  1.00 10.00           C  
ATOM   1507  OG1 THR A 296     -10.042  21.608   2.988  1.00 10.00           O  
ATOM   1508  HN  THR A 296     -10.860  22.214   0.636  1.00 10.00           H  
ATOM   1509  HG1 THR A 296     -10.306  21.145   2.173  1.00 10.00           H  
ATOM   1510  N   ALA A 297      -8.901  25.108   3.153  1.00 10.00           N  
ATOM   1511  CA  ALA A 297      -7.567  25.654   3.375  1.00 10.00           C  
ATOM   1512  C   ALA A 297      -6.595  24.562   3.806  1.00 10.00           C  
ATOM   1513  O   ALA A 297      -5.386  24.676   3.598  1.00 10.00           O  
ATOM   1514  CB  ALA A 297      -7.609  26.772   4.405  1.00 10.00           C  
ATOM   1515  HN  ALA A 297      -9.629  25.367   3.759  1.00 10.00           H  
ATOM   1516  N   GLU A 298      -7.131  23.500   4.398  1.00 10.00           N  
ATOM   1517  CA  GLU A 298      -6.312  22.383   4.844  1.00 10.00           C  
ATOM   1518  C   GLU A 298      -5.775  21.612   3.643  1.00 10.00           C  
ATOM   1519  O   GLU A 298      -4.625  21.163   3.637  1.00 10.00           O  
ATOM   1520  CB  GLU A 298      -7.113  21.453   5.761  1.00 10.00           C  
ATOM   1521  CG  GLU A 298      -6.253  20.510   6.587  1.00 10.00           C  
ATOM   1522  CD  GLU A 298      -7.064  19.501   7.371  1.00 10.00           C  
ATOM   1523  OE1 GLU A 298      -6.989  18.295   7.052  1.00 10.00           O  
ATOM   1524  OE2 GLU A 298      -7.773  19.908   8.315  1.00 10.00           O1-
ATOM   1525  HN  GLU A 298      -8.101  23.470   4.538  1.00 10.00           H  
ATOM   1526  N   GLU A 299      -6.608  21.479   2.617  1.00 10.00           N  
ATOM   1527  CA  GLU A 299      -6.222  20.772   1.406  1.00 10.00           C  
ATOM   1528  C   GLU A 299      -5.143  21.538   0.657  1.00 10.00           C  
ATOM   1529  O   GLU A 299      -4.283  20.943   0.010  1.00 10.00           O  
ATOM   1530  CB  GLU A 299      -7.437  20.544   0.514  1.00 10.00           C  
ATOM   1531  CG  GLU A 299      -8.433  19.560   1.097  1.00 10.00           C  
ATOM   1532  CD  GLU A 299      -9.762  19.578   0.378  1.00 10.00           C  
ATOM   1533  OE1 GLU A 299     -10.561  20.507   0.623  1.00 10.00           O  
ATOM   1534  OE2 GLU A 299     -10.020  18.652  -0.418  1.00 10.00           O1-
ATOM   1535  HN  GLU A 299      -7.509  21.864   2.677  1.00 10.00           H  
ATOM   1536  N   ILE A 300      -5.184  22.864   0.768  1.00 10.00           N  
ATOM   1537  CA  ILE A 300      -4.200  23.721   0.118  1.00 10.00           C  
ATOM   1538  C   ILE A 300      -2.802  23.395   0.643  1.00 10.00           C  
ATOM   1539  O   ILE A 300      -1.839  23.330  -0.119  1.00 10.00           O  
ATOM   1540  CB  ILE A 300      -4.511  25.218   0.350  1.00 10.00           C  
ATOM   1541  CG1 ILE A 300      -5.886  25.565  -0.231  1.00 10.00           C  
ATOM   1542  CG2 ILE A 300      -3.431  26.103  -0.264  1.00 10.00           C  
ATOM   1543  CD1 ILE A 300      -6.369  26.958   0.107  1.00 10.00           C  
ATOM   1544  HN  ILE A 300      -5.900  23.275   1.297  1.00 10.00           H  
ATOM   1545  N   LYS A 301      -2.712  23.159   1.949  1.00 10.00           N  
ATOM   1546  CA  LYS A 301      -1.438  22.828   2.579  1.00 10.00           C  
ATOM   1547  C   LYS A 301      -0.947  21.460   2.114  1.00 10.00           C  
ATOM   1548  O   LYS A 301       0.253  21.246   1.942  1.00 10.00           O  
ATOM   1549  CB  LYS A 301      -1.550  22.866   4.105  1.00 10.00           C  
ATOM   1550  CG  LYS A 301      -2.046  24.193   4.652  1.00 10.00           C  
ATOM   1551  CD  LYS A 301      -1.437  24.493   6.009  1.00 10.00           C  
ATOM   1552  CE  LYS A 301      -1.906  25.839   6.528  1.00 10.00           C  
ATOM   1553  NZ  LYS A 301      -0.969  26.404   7.532  1.00 10.00           N1+
ATOM   1554  HN  LYS A 301      -3.520  23.214   2.502  1.00 10.00           H  
ATOM   1555  HZ1 LYS A 301      -1.201  27.399   7.713  1.00 10.00           H  
ATOM   1556  HZ2 LYS A 301       0.008  26.349   7.179  1.00 10.00           H  
ATOM   1557  HZ3 LYS A 301      -1.034  25.874   8.424  1.00 10.00           H  
ATOM   1558  N   ARG A 302      -1.884  20.540   1.906  1.00 10.00           N  
ATOM   1559  CA  ARG A 302      -1.548  19.200   1.442  1.00 10.00           C  
ATOM   1560  C   ARG A 302      -1.001  19.281   0.024  1.00 10.00           C  
ATOM   1561  O   ARG A 302       0.015  18.665  -0.302  1.00 10.00           O  
ATOM   1562  CB  ARG A 302      -2.780  18.290   1.472  1.00 10.00           C  
ATOM   1563  CG  ARG A 302      -2.521  16.872   0.983  1.00 10.00           C  
ATOM   1564  CD  ARG A 302      -3.821  16.151   0.665  1.00 10.00           C  
ATOM   1565  NE  ARG A 302      -3.596  14.793   0.168  1.00 10.00           N  
ATOM   1566  CZ  ARG A 302      -4.106  14.322  -0.972  1.00 10.00           C  
ATOM   1567  NH1 ARG A 302      -4.860  15.097  -1.740  1.00 10.00           N1+
ATOM   1568  NH2 ARG A 302      -3.875  13.066  -1.336  1.00 10.00           N  
ATOM   1569  HN  ARG A 302      -2.823  20.772   2.061  1.00 10.00           H  
ATOM   1570  HE  ARG A 302      -3.033  14.204   0.715  1.00 10.00           H  
ATOM   1571 HH11 ARG A 302      -5.242  14.740  -2.596  1.00 10.00           H  
ATOM   1572 HH12 ARG A 302      -5.054  16.046  -1.469  1.00 10.00           H  
ATOM   1573 HH21 ARG A 302      -4.258  12.713  -2.193  1.00 10.00           H  
ATOM   1574 HH22 ARG A 302      -3.316  12.462  -0.754  1.00 10.00           H  
ATOM   1575  N   GLU A 303      -1.682  20.065  -0.807  1.00 10.00           N  
ATOM   1576  CA  GLU A 303      -1.280  20.259  -2.191  1.00 10.00           C  
ATOM   1577  C   GLU A 303       0.097  20.913  -2.251  1.00 10.00           C  
ATOM   1578  O   GLU A 303       0.961  20.481  -3.009  1.00 10.00           O  
ATOM   1579  CB  GLU A 303      -2.317  21.116  -2.926  1.00 10.00           C  
ATOM   1580  CG  GLU A 303      -2.227  21.060  -4.443  1.00 10.00           C  
ATOM   1581  CD  GLU A 303      -1.435  22.208  -5.035  1.00 10.00           C  
ATOM   1582  OE1 GLU A 303      -0.403  21.952  -5.695  1.00 10.00           O  
ATOM   1583  OE2 GLU A 303      -1.840  23.372  -4.849  1.00 10.00           O1-
ATOM   1584  HN  GLU A 303      -2.487  20.524  -0.479  1.00 10.00           H  
ATOM   1585  N   GLN A 304       0.292  21.943  -1.431  1.00 10.00           N  
ATOM   1586  CA  GLN A 304       1.563  22.654  -1.374  1.00 10.00           C  
ATOM   1587  C   GLN A 304       2.693  21.705  -0.980  1.00 10.00           C  
ATOM   1588  O   GLN A 304       3.761  21.711  -1.593  1.00 10.00           O  
ATOM   1589  CB  GLN A 304       1.476  23.826  -0.387  1.00 10.00           C  
ATOM   1590  CG  GLN A 304       2.756  24.636  -0.245  1.00 10.00           C  
ATOM   1591  CD  GLN A 304       3.219  25.239  -1.554  1.00 10.00           C  
ATOM   1592  NE2 GLN A 304       4.095  24.536  -2.254  1.00 10.00           N  
ATOM   1593  OE1 GLN A 304       2.794  26.330  -1.933  1.00 10.00           O  
ATOM   1594  HN  GLN A 304      -0.446  22.237  -0.850  1.00 10.00           H  
ATOM   1595 HE21 GLN A 304       4.391  23.669  -1.892  1.00 10.00           H  
ATOM   1596 HE22 GLN A 304       4.419  24.908  -3.099  1.00 10.00           H  
ATOM   1597  N   ARG A 305       2.444  20.886   0.035  1.00 10.00           N  
ATOM   1598  CA  ARG A 305       3.433  19.920   0.504  1.00 10.00           C  
ATOM   1599  C   ARG A 305       3.790  18.935  -0.606  1.00 10.00           C  
ATOM   1600  O   ARG A 305       4.964  18.748  -0.926  1.00 10.00           O  
ATOM   1601  CB  ARG A 305       2.901  19.169   1.726  1.00 10.00           C  
ATOM   1602  CG  ARG A 305       3.887  18.194   2.351  1.00 10.00           C  
ATOM   1603  CD  ARG A 305       3.295  17.564   3.600  1.00 10.00           C  
ATOM   1604  NE  ARG A 305       4.241  16.700   4.304  1.00 10.00           N  
ATOM   1605  CZ  ARG A 305       4.128  16.375   5.593  1.00 10.00           C  
ATOM   1606  NH1 ARG A 305       3.115  16.848   6.316  1.00 10.00           N1+
ATOM   1607  NH2 ARG A 305       5.018  15.565   6.156  1.00 10.00           N  
ATOM   1608  HN  ARG A 305       1.572  20.941   0.489  1.00 10.00           H  
ATOM   1609  HE  ARG A 305       5.007  16.353   3.791  1.00 10.00           H  
ATOM   1610 HH11 ARG A 305       2.432  17.450   5.896  1.00 10.00           H  
ATOM   1611 HH12 ARG A 305       3.032  16.607   7.290  1.00 10.00           H  
ATOM   1612 HH21 ARG A 305       4.936  15.316   7.128  1.00 10.00           H  
ATOM   1613 HH22 ARG A 305       5.780  15.198   5.614  1.00 10.00           H  
ATOM   1614  N   LEU A 306       2.768  18.329  -1.206  1.00 10.00           N  
ATOM   1615  CA  LEU A 306       2.969  17.364  -2.284  1.00 10.00           C  
ATOM   1616  C   LEU A 306       3.681  18.008  -3.469  1.00 10.00           C  
ATOM   1617  O   LEU A 306       4.511  17.377  -4.128  1.00 10.00           O  
ATOM   1618  CB  LEU A 306       1.629  16.774  -2.735  1.00 10.00           C  
ATOM   1619  CG  LEU A 306       0.942  15.822  -1.752  1.00 10.00           C  
ATOM   1620  CD1 LEU A 306      -0.481  15.526  -2.196  1.00 10.00           C  
ATOM   1621  CD2 LEU A 306       1.736  14.534  -1.608  1.00 10.00           C  
ATOM   1622  HN  LEU A 306       1.850  18.537  -0.915  1.00 10.00           H  
ATOM   1623  N   ARG A 307       3.354  19.265  -3.727  1.00 10.00           N  
ATOM   1624  CA  ARG A 307       3.950  20.009  -4.825  1.00 10.00           C  
ATOM   1625  C   ARG A 307       5.439  20.216  -4.585  1.00 10.00           C  
ATOM   1626  O   ARG A 307       6.261  19.951  -5.464  1.00 10.00           O  
ATOM   1627  CB  ARG A 307       3.261  21.366  -4.978  1.00 10.00           C  
ATOM   1628  CG  ARG A 307       3.310  21.926  -6.388  1.00 10.00           C  
ATOM   1629  CD  ARG A 307       2.961  23.406  -6.414  1.00 10.00           C  
ATOM   1630  NE  ARG A 307       1.681  23.697  -5.769  1.00 10.00           N  
ATOM   1631  CZ  ARG A 307       1.415  24.835  -5.131  1.00 10.00           C  
ATOM   1632  NH1 ARG A 307       2.338  25.792  -5.060  1.00 10.00           N1+
ATOM   1633  NH2 ARG A 307       0.220  25.024  -4.588  1.00 10.00           N  
ATOM   1634  HN  ARG A 307       2.683  19.710  -3.161  1.00 10.00           H  
ATOM   1635  HE  ARG A 307       0.980  22.992  -5.804  1.00 10.00           H  
ATOM   1636 HH11 ARG A 307       2.142  26.653  -4.581  1.00 10.00           H  
ATOM   1637 HH12 ARG A 307       3.240  25.655  -5.479  1.00 10.00           H  
ATOM   1638 HH21 ARG A 307       0.009  25.879  -4.110  1.00 10.00           H  
ATOM   1639 HH22 ARG A 307      -0.491  24.300  -4.654  1.00 10.00           H  
ATOM   1640  N   SER A 308       5.782  20.672  -3.385  1.00 10.00           N  
ATOM   1641  CA  SER A 308       7.170  20.917  -3.023  1.00 10.00           C  
ATOM   1642  C   SER A 308       8.001  19.637  -3.095  1.00 10.00           C  
ATOM   1643  O   SER A 308       9.156  19.662  -3.530  1.00 10.00           O  
ATOM   1644  CB  SER A 308       7.259  21.560  -1.638  1.00 10.00           C  
ATOM   1645  OG  SER A 308       6.535  22.783  -1.614  1.00 10.00           O  
ATOM   1646  HN  SER A 308       5.078  20.849  -2.722  1.00 10.00           H  
ATOM   1647  HG  SER A 308       6.402  23.092  -2.520  1.00 10.00           H  
ATOM   1648  N   GLU A 309       7.406  18.521  -2.676  1.00 10.00           N  
ATOM   1649  CA  GLU A 309       8.086  17.232  -2.723  1.00 10.00           C  
ATOM   1650  C   GLU A 309       8.362  16.845  -4.172  1.00 10.00           C  
ATOM   1651  O   GLU A 309       9.444  16.354  -4.503  1.00 10.00           O  
ATOM   1652  CB  GLU A 309       7.241  16.145  -2.056  1.00 10.00           C  
ATOM   1653  CG  GLU A 309       7.024  16.330  -0.563  1.00 10.00           C  
ATOM   1654  CD  GLU A 309       6.186  15.220   0.036  1.00 10.00           C  
ATOM   1655  OE1 GLU A 309       6.674  14.529   0.958  1.00 10.00           O  
ATOM   1656  OE2 GLU A 309       5.040  15.028  -0.415  1.00 10.00           O1-
ATOM   1657  HN  GLU A 309       6.493  18.569  -2.313  1.00 10.00           H  
ATOM   1658  N   ALA A 310       7.373  17.078  -5.030  1.00 10.00           N  
ATOM   1659  CA  ALA A 310       7.490  16.768  -6.449  1.00 10.00           C  
ATOM   1660  C   ALA A 310       8.555  17.638  -7.105  1.00 10.00           C  
ATOM   1661  O   ALA A 310       9.347  17.155  -7.905  1.00 10.00           O  
ATOM   1662  CB  ALA A 310       6.152  16.946  -7.147  1.00 10.00           C  
ATOM   1663  HN  ALA A 310       6.536  17.470  -4.695  1.00 10.00           H  
ATOM   1664  N   VAL A 311       8.577  18.918  -6.747  1.00 10.00           N  
ATOM   1665  CA  VAL A 311       9.553  19.859  -7.296  1.00 10.00           C  
ATOM   1666  C   VAL A 311      10.982  19.418  -6.969  1.00 10.00           C  
ATOM   1667  O   VAL A 311      11.882  19.521  -7.806  1.00 10.00           O  
ATOM   1668  CB  VAL A 311       9.311  21.297  -6.770  1.00 10.00           C  
ATOM   1669  CG1 VAL A 311      10.438  22.233  -7.182  1.00 10.00           C  
ATOM   1670  CG2 VAL A 311       7.978  21.833  -7.271  1.00 10.00           C  
ATOM   1671  HN  VAL A 311       7.911  19.244  -6.099  1.00 10.00           H  
ATOM   1672  N   GLU A 312      11.172  18.895  -5.764  1.00 10.00           N  
ATOM   1673  CA  GLU A 312      12.485  18.442  -5.315  1.00 10.00           C  
ATOM   1674  C   GLU A 312      12.976  17.240  -6.129  1.00 10.00           C  
ATOM   1675  O   GLU A 312      14.178  17.076  -6.353  1.00 10.00           O  
ATOM   1676  CB  GLU A 312      12.435  18.086  -3.824  1.00 10.00           C  
ATOM   1677  CG  GLU A 312      13.774  18.189  -3.110  1.00 10.00           C  
ATOM   1678  CD  GLU A 312      14.211  16.879  -2.491  1.00 10.00           C  
ATOM   1679  OE1 GLU A 312      14.064  16.711  -1.263  1.00 10.00           O  
ATOM   1680  OE2 GLU A 312      14.717  16.011  -3.226  1.00 10.00           O1-
ATOM   1681  HN  GLU A 312      10.406  18.811  -5.155  1.00 10.00           H  
ATOM   1682  N   ARG A 313      12.045  16.415  -6.590  1.00 10.00           N  
ATOM   1683  CA  ARG A 313      12.397  15.230  -7.362  1.00 10.00           C  
ATOM   1684  C   ARG A 313      12.073  15.413  -8.840  1.00 10.00           C  
ATOM   1685  O   ARG A 313      12.137  14.463  -9.618  1.00 10.00           O  
ATOM   1686  CB  ARG A 313      11.678  13.994  -6.808  1.00 10.00           C  
ATOM   1687  CG  ARG A 313      10.169  14.009  -7.002  1.00 10.00           C  
ATOM   1688  CD  ARG A 313       9.518  12.778  -6.395  1.00 10.00           C  
ATOM   1689  NE  ARG A 313       8.080  12.743  -6.647  1.00 10.00           N  
ATOM   1690  CZ  ARG A 313       7.153  12.976  -5.718  1.00 10.00           C  
ATOM   1691  NH1 ARG A 313       7.514  13.271  -4.473  1.00 10.00           N1+
ATOM   1692  NH2 ARG A 313       5.866  12.914  -6.032  1.00 10.00           N  
ATOM   1693  HN  ARG A 313      11.099  16.610  -6.415  1.00 10.00           H  
ATOM   1694  HE  ARG A 313       7.790  12.536  -7.567  1.00 10.00           H  
ATOM   1695 HH11 ARG A 313       6.814  13.446  -3.773  1.00 10.00           H  
ATOM   1696 HH12 ARG A 313       8.485  13.320  -4.226  1.00 10.00           H  
ATOM   1697 HH21 ARG A 313       5.579  12.683  -6.974  1.00 10.00           H  
ATOM   1698 HH22 ARG A 313       5.168  13.099  -5.336  1.00 10.00           H  
ATOM   1699  N   LEU A 314      11.754  16.642  -9.226  1.00 10.00           N  
ATOM   1700  CA  LEU A 314      11.403  16.944 -10.609  1.00 10.00           C  
ATOM   1701  C   LEU A 314      12.607  16.810 -11.532  1.00 10.00           C  
ATOM   1702  O   LEU A 314      12.468  16.486 -12.710  1.00 10.00           O  
ATOM   1703  CB  LEU A 314      10.799  18.343 -10.718  1.00 10.00           C  
ATOM   1704  CG  LEU A 314      10.004  18.642 -11.990  1.00 10.00           C  
ATOM   1705  CD1 LEU A 314       8.766  17.758 -12.068  1.00 10.00           C  
ATOM   1706  CD2 LEU A 314       9.620  20.110 -12.034  1.00 10.00           C  
ATOM   1707  HN  LEU A 314      11.749  17.366  -8.564  1.00 10.00           H  
ATOM   1708  N   SER A 315      13.791  17.050 -10.989  1.00 10.00           N  
ATOM   1709  CA  SER A 315      15.021  16.947 -11.760  1.00 10.00           C  
ATOM   1710  C   SER A 315      15.449  15.485 -11.912  1.00 10.00           C  
ATOM   1711  O   SER A 315      16.444  15.181 -12.573  1.00 10.00           O  
ATOM   1712  CB  SER A 315      16.124  17.763 -11.085  1.00 10.00           C  
ATOM   1713  OG  SER A 315      15.638  19.040 -10.692  1.00 10.00           O  
ATOM   1714  HN  SER A 315      13.839  17.318 -10.048  1.00 10.00           H  
ATOM   1715  HG  SER A 315      16.170  19.376  -9.958  1.00 10.00           H  
ATOM   1716  N   VAL A 316      14.679  14.590 -11.304  1.00 10.00           N  
ATOM   1717  CA  VAL A 316      14.959  13.164 -11.355  1.00 10.00           C  
ATOM   1718  C   VAL A 316      13.993  12.491 -12.324  1.00 10.00           C  
ATOM   1719  O   VAL A 316      12.850  12.932 -12.477  1.00 10.00           O  
ATOM   1720  CB  VAL A 316      14.802  12.522  -9.953  1.00 10.00           C  
ATOM   1721  CG1 VAL A 316      15.247  11.064  -9.955  1.00 10.00           C  
ATOM   1722  CG2 VAL A 316      15.570  13.314  -8.904  1.00 10.00           C  
ATOM   1723  HN  VAL A 316      13.881  14.896 -10.824  1.00 10.00           H  
ATOM   1724  N   LEU A 317      14.452  11.438 -12.984  1.00 10.00           N  
ATOM   1725  CA  LEU A 317      13.615  10.718 -13.928  1.00 10.00           C  
ATOM   1726  C   LEU A 317      12.567   9.888 -13.194  1.00 10.00           C  
ATOM   1727  O   LEU A 317      12.886   9.141 -12.268  1.00 10.00           O  
ATOM   1728  CB  LEU A 317      14.458   9.834 -14.849  1.00 10.00           C  
ATOM   1729  CG  LEU A 317      15.402  10.564 -15.808  1.00 10.00           C  
ATOM   1730  CD1 LEU A 317      16.135   9.567 -16.688  1.00 10.00           C  
ATOM   1731  CD2 LEU A 317      14.639  11.569 -16.658  1.00 10.00           C  
ATOM   1732  HN  LEU A 317      15.374  11.138 -12.832  1.00 10.00           H  
ATOM   1733  N   ARG A 318      11.318  10.037 -13.605  1.00 10.00           N  
ATOM   1734  CA  ARG A 318      10.208   9.318 -12.990  1.00 10.00           C  
ATOM   1735  C   ARG A 318      10.207   7.837 -13.371  1.00 10.00           C  
ATOM   1736  O   ARG A 318      10.318   7.482 -14.546  1.00 10.00           O  
ATOM   1737  CB  ARG A 318       8.882   9.972 -13.383  1.00 10.00           C  
ATOM   1738  CG  ARG A 318       7.662   9.465 -12.630  1.00 10.00           C  
ATOM   1739  CD  ARG A 318       6.502  10.436 -12.784  1.00 10.00           C  
ATOM   1740  NE  ARG A 318       5.245   9.912 -12.246  1.00 10.00           N  
ATOM   1741  CZ  ARG A 318       4.688  10.331 -11.107  1.00 10.00           C  
ATOM   1742  NH1 ARG A 318       5.276  11.274 -10.377  1.00 10.00           N1+
ATOM   1743  NH2 ARG A 318       3.526   9.826 -10.711  1.00 10.00           N  
ATOM   1744  HN  ARG A 318      11.133  10.656 -14.343  1.00 10.00           H  
ATOM   1745  HE  ARG A 318       4.789   9.209 -12.768  1.00 10.00           H  
ATOM   1746 HH11 ARG A 318       6.143  11.681 -10.674  1.00 10.00           H  
ATOM   1747 HH12 ARG A 318       4.850  11.588  -9.510  1.00 10.00           H  
ATOM   1748 HH21 ARG A 318       3.061   9.131 -11.266  1.00 10.00           H  
ATOM   1749 HH22 ARG A 318       3.103  10.140  -9.845  1.00 10.00           H  
ATOM   1750  N   THR A 319      10.092   6.982 -12.365  1.00 10.00           N  
ATOM   1751  CA  THR A 319      10.060   5.539 -12.566  1.00 10.00           C  
ATOM   1752  C   THR A 319       8.872   4.937 -11.811  1.00 10.00           C  
ATOM   1753  O   THR A 319       8.179   5.653 -11.080  1.00 10.00           O  
ATOM   1754  CB  THR A 319      11.368   4.890 -12.075  1.00 10.00           C  
ATOM   1755  CG2 THR A 319      12.386   4.829 -13.203  1.00 10.00           C  
ATOM   1756  OG1 THR A 319      11.908   5.669 -10.996  1.00 10.00           O  
ATOM   1757  HN  THR A 319      10.030   7.329 -11.454  1.00 10.00           H  
ATOM   1758  HG1 THR A 319      12.639   6.208 -11.330  1.00 10.00           H  
ATOM   1759  N   LYS A 320       8.639   3.635 -11.978  1.00 10.00           N  
ATOM   1760  CA  LYS A 320       7.525   2.966 -11.303  1.00 10.00           C  
ATOM   1761  C   LYS A 320       7.679   3.040  -9.790  1.00 10.00           C  
ATOM   1762  O   LYS A 320       6.699   3.204  -9.068  1.00 10.00           O  
ATOM   1763  CB  LYS A 320       7.393   1.506 -11.751  1.00 10.00           C  
ATOM   1764  CG  LYS A 320       6.073   0.856 -11.348  1.00 10.00           C  
ATOM   1765  CD  LYS A 320       5.997  -0.595 -11.802  1.00 10.00           C  
ATOM   1766  CE  LYS A 320       4.591  -1.157 -11.628  1.00 10.00           C  
ATOM   1767  NZ  LYS A 320       4.312  -1.565 -10.223  1.00 10.00           N1+
ATOM   1768  HN  LYS A 320       9.226   3.113 -12.564  1.00 10.00           H  
ATOM   1769  HZ1 LYS A 320       4.736  -0.883  -9.554  1.00 10.00           H  
ATOM   1770  HZ2 LYS A 320       4.713  -2.505 -10.035  1.00 10.00           H  
ATOM   1771  HZ3 LYS A 320       3.284  -1.601 -10.055  1.00 10.00           H  
ATOM   1772  N   ALA A 321       8.921   2.931  -9.321  1.00 10.00           N  
ATOM   1773  CA  ALA A 321       9.210   2.999  -7.892  1.00 10.00           C  
ATOM   1774  C   ALA A 321       8.757   4.336  -7.327  1.00 10.00           C  
ATOM   1775  O   ALA A 321       8.104   4.395  -6.287  1.00 10.00           O  
ATOM   1776  CB  ALA A 321      10.695   2.787  -7.635  1.00 10.00           C  
ATOM   1777  HN  ALA A 321       9.658   2.796  -9.950  1.00 10.00           H  
ATOM   1778  N   MET A 322       9.089   5.404  -8.043  1.00 10.00           N  
ATOM   1779  CA  MET A 322       8.718   6.750  -7.634  1.00 10.00           C  
ATOM   1780  C   MET A 322       7.206   6.922  -7.687  1.00 10.00           C  
ATOM   1781  O   MET A 322       6.613   7.545  -6.812  1.00 10.00           O  
ATOM   1782  CB  MET A 322       9.398   7.785  -8.533  1.00 10.00           C  
ATOM   1783  CG  MET A 322       9.009   9.226  -8.233  1.00 10.00           C  
ATOM   1784  SD  MET A 322       9.569  10.381  -9.501  1.00 10.00           S  
ATOM   1785  CE  MET A 322      11.342  10.318  -9.260  1.00 10.00           C  
ATOM   1786  HN  MET A 322       9.596   5.281  -8.872  1.00 10.00           H  
ATOM   1787  N   ARG A 323       6.591   6.352  -8.716  1.00 10.00           N  
ATOM   1788  CA  ARG A 323       5.148   6.435  -8.898  1.00 10.00           C  
ATOM   1789  C   ARG A 323       4.400   5.777  -7.738  1.00 10.00           C  
ATOM   1790  O   ARG A 323       3.491   6.372  -7.157  1.00 10.00           O  
ATOM   1791  CB  ARG A 323       4.740   5.804 -10.234  1.00 10.00           C  
ATOM   1792  CG  ARG A 323       3.304   6.092 -10.645  1.00 10.00           C  
ATOM   1793  CD  ARG A 323       2.363   4.970 -10.236  1.00 10.00           C  
ATOM   1794  NE  ARG A 323       1.032   5.474  -9.901  1.00 10.00           N  
ATOM   1795  CZ  ARG A 323      -0.105   4.965 -10.373  1.00 10.00           C  
ATOM   1796  NH1 ARG A 323      -0.083   3.931 -11.206  1.00 10.00           N1+
ATOM   1797  NH2 ARG A 323      -1.263   5.486  -9.998  1.00 10.00           N  
ATOM   1798  HN  ARG A 323       7.127   5.863  -9.378  1.00 10.00           H  
ATOM   1799  HE  ARG A 323       0.985   6.244  -9.287  1.00 10.00           H  
ATOM   1800 HH11 ARG A 323      -0.942   3.548 -11.558  1.00 10.00           H  
ATOM   1801 HH12 ARG A 323       0.792   3.530 -11.490  1.00 10.00           H  
ATOM   1802 HH21 ARG A 323      -1.283   6.264  -9.353  1.00 10.00           H  
ATOM   1803 HH22 ARG A 323      -2.125   5.110 -10.350  1.00 10.00           H  
ATOM   1804  N   GLU A 324       4.788   4.552  -7.401  1.00 10.00           N  
ATOM   1805  CA  GLU A 324       4.146   3.824  -6.312  1.00 10.00           C  
ATOM   1806  C   GLU A 324       4.383   4.505  -4.966  1.00 10.00           C  
ATOM   1807  O   GLU A 324       3.491   4.549  -4.112  1.00 10.00           O  
ATOM   1808  CB  GLU A 324       4.599   2.365  -6.287  1.00 10.00           C  
ATOM   1809  CG  GLU A 324       4.038   1.545  -7.438  1.00 10.00           C  
ATOM   1810  CD  GLU A 324       4.507   0.106  -7.426  1.00 10.00           C  
ATOM   1811  OE1 GLU A 324       3.966  -0.696  -6.638  1.00 10.00           O  
ATOM   1812  OE2 GLU A 324       5.415  -0.235  -8.217  1.00 10.00           O1-
ATOM   1813  HN  GLU A 324       5.524   4.125  -7.899  1.00 10.00           H  
ATOM   1814  N   LYS A 325       5.586   5.039  -4.788  1.00 10.00           N  
ATOM   1815  CA  LYS A 325       5.945   5.742  -3.558  1.00 10.00           C  
ATOM   1816  C   LYS A 325       5.135   7.034  -3.438  1.00 10.00           C  
ATOM   1817  O   LYS A 325       4.759   7.451  -2.340  1.00 10.00           O  
ATOM   1818  CB  LYS A 325       7.446   6.050  -3.553  1.00 10.00           C  
ATOM   1819  CG  LYS A 325       7.982   6.598  -2.240  1.00 10.00           C  
ATOM   1820  CD  LYS A 325       9.498   6.719  -2.282  1.00 10.00           C  
ATOM   1821  CE  LYS A 325      10.041   7.371  -1.021  1.00 10.00           C  
ATOM   1822  NZ  LYS A 325      11.528   7.430  -1.022  1.00 10.00           N1+
ATOM   1823  HN  LYS A 325       6.258   4.944  -5.497  1.00 10.00           H  
ATOM   1824  HZ1 LYS A 325      11.867   7.978  -1.840  1.00 10.00           H  
ATOM   1825  HZ2 LYS A 325      11.925   6.471  -1.070  1.00 10.00           H  
ATOM   1826  HZ3 LYS A 325      11.869   7.886  -0.151  1.00 10.00           H  
ATOM   1827  N   GLU A 326       4.859   7.650  -4.584  1.00 10.00           N  
ATOM   1828  CA  GLU A 326       4.081   8.880  -4.640  1.00 10.00           C  
ATOM   1829  C   GLU A 326       2.648   8.619  -4.193  1.00 10.00           C  
ATOM   1830  O   GLU A 326       2.064   9.411  -3.453  1.00 10.00           O  
ATOM   1831  CB  GLU A 326       4.092   9.440  -6.061  1.00 10.00           C  
ATOM   1832  CG  GLU A 326       3.327  10.739  -6.233  1.00 10.00           C  
ATOM   1833  CD  GLU A 326       3.299  11.194  -7.673  1.00 10.00           C  
ATOM   1834  OE1 GLU A 326       2.423  10.726  -8.429  1.00 10.00           O  
ATOM   1835  OE2 GLU A 326       4.156  12.019  -8.057  1.00 10.00           O1-
ATOM   1836  HN  GLU A 326       5.198   7.267  -5.422  1.00 10.00           H  
ATOM   1837  N   GLU A 327       2.091   7.493  -4.638  1.00 10.00           N  
ATOM   1838  CA  GLU A 327       0.731   7.116  -4.270  1.00 10.00           C  
ATOM   1839  C   GLU A 327       0.619   7.002  -2.754  1.00 10.00           C  
ATOM   1840  O   GLU A 327      -0.359   7.447  -2.154  1.00 10.00           O  
ATOM   1841  CB  GLU A 327       0.346   5.786  -4.926  1.00 10.00           C  
ATOM   1842  CG  GLU A 327       0.213   5.843  -6.441  1.00 10.00           C  
ATOM   1843  CD  GLU A 327      -0.970   6.672  -6.897  1.00 10.00           C  
ATOM   1844  OE1 GLU A 327      -0.883   7.301  -7.970  1.00 10.00           O  
ATOM   1845  OE2 GLU A 327      -2.001   6.689  -6.191  1.00 10.00           O1-
ATOM   1846  HN  GLU A 327       2.607   6.908  -5.233  1.00 10.00           H  
ATOM   1847  N   GLN A 328       1.647   6.420  -2.144  1.00 10.00           N  
ATOM   1848  CA  GLN A 328       1.691   6.248  -0.698  1.00 10.00           C  
ATOM   1849  C   GLN A 328       1.854   7.603  -0.017  1.00 10.00           C  
ATOM   1850  O   GLN A 328       1.240   7.875   1.017  1.00 10.00           O  
ATOM   1851  CB  GLN A 328       2.855   5.324  -0.322  1.00 10.00           C  
ATOM   1852  CG  GLN A 328       2.655   4.533   0.964  1.00 10.00           C  
ATOM   1853  CD  GLN A 328       2.857   5.365   2.216  1.00 10.00           C  
ATOM   1854  NE2 GLN A 328       2.217   4.971   3.304  1.00 10.00           N  
ATOM   1855  OE1 GLN A 328       3.590   6.351   2.211  1.00 10.00           O  
ATOM   1856  HN  GLN A 328       2.398   6.094  -2.686  1.00 10.00           H  
ATOM   1857 HE21 GLN A 328       1.648   4.164   3.250  1.00 10.00           H  
ATOM   1858 HE22 GLN A 328       2.335   5.495   4.122  1.00 10.00           H  
ATOM   1859  N   ARG A 329       2.680   8.452  -0.615  1.00 10.00           N  
ATOM   1860  CA  ARG A 329       2.936   9.784  -0.084  1.00 10.00           C  
ATOM   1861  C   ARG A 329       1.663  10.621  -0.088  1.00 10.00           C  
ATOM   1862  O   ARG A 329       1.426  11.420   0.817  1.00 10.00           O  
ATOM   1863  CB  ARG A 329       4.035  10.480  -0.893  1.00 10.00           C  
ATOM   1864  CG  ARG A 329       5.142  11.096  -0.048  1.00 10.00           C  
ATOM   1865  CD  ARG A 329       6.119  10.043   0.460  1.00 10.00           C  
ATOM   1866  NE  ARG A 329       5.488   9.103   1.384  1.00 10.00           N  
ATOM   1867  CZ  ARG A 329       5.566   9.199   2.710  1.00 10.00           C  
ATOM   1868  NH1 ARG A 329       6.248  10.187   3.276  1.00 10.00           N1+
ATOM   1869  NH2 ARG A 329       4.950   8.310   3.474  1.00 10.00           N  
ATOM   1870  HN  ARG A 329       3.133   8.172  -1.442  1.00 10.00           H  
ATOM   1871  HE  ARG A 329       4.983   8.357   0.994  1.00 10.00           H  
ATOM   1872 HH11 ARG A 329       6.715  10.873   2.711  1.00 10.00           H  
ATOM   1873 HH12 ARG A 329       6.304  10.250   4.283  1.00 10.00           H  
ATOM   1874 HH21 ARG A 329       5.002   8.391   4.479  1.00 10.00           H  
ATOM   1875 HH22 ARG A 329       4.427   7.555   3.059  1.00 10.00           H  
ATOM   1876  N   GLY A 330       0.841  10.429  -1.109  1.00 10.00           N  
ATOM   1877  CA  GLY A 330      -0.408  11.156  -1.207  1.00 10.00           C  
ATOM   1878  C   GLY A 330      -1.412  10.695  -0.168  1.00 10.00           C  
ATOM   1879  O   GLY A 330      -2.297  11.454   0.232  1.00 10.00           O  
ATOM   1880  HN  GLY A 330       1.093   9.792  -1.816  1.00 10.00           H  
ATOM   1881  N   LEU A 331      -1.262   9.450   0.280  1.00 10.00           N  
ATOM   1882  CA  LEU A 331      -2.155   8.877   1.284  1.00 10.00           C  
ATOM   1883  C   LEU A 331      -1.801   9.369   2.687  1.00 10.00           C  
ATOM   1884  O   LEU A 331      -2.564   9.176   3.633  1.00 10.00           O  
ATOM   1885  CB  LEU A 331      -2.118   7.346   1.240  1.00 10.00           C  
ATOM   1886  CG  LEU A 331      -2.562   6.696  -0.072  1.00 10.00           C  
ATOM   1887  CD1 LEU A 331      -2.466   5.183   0.017  1.00 10.00           C  
ATOM   1888  CD2 LEU A 331      -3.976   7.127  -0.436  1.00 10.00           C  
ATOM   1889  HN  LEU A 331      -0.535   8.899  -0.080  1.00 10.00           H  
ATOM   1890  N   ARG A 332      -0.637   9.997   2.811  1.00 10.00           N  
ATOM   1891  CA  ARG A 332      -0.178  10.528   4.089  1.00 10.00           C  
ATOM   1892  C   ARG A 332      -1.134  11.621   4.567  1.00 10.00           C  
ATOM   1893  O   ARG A 332      -1.067  12.767   4.112  1.00 10.00           O  
ATOM   1894  CB  ARG A 332       1.245  11.075   3.930  1.00 10.00           C  
ATOM   1895  CG  ARG A 332       1.814  11.802   5.137  1.00 10.00           C  
ATOM   1896  CD  ARG A 332       3.028  12.627   4.733  1.00 10.00           C  
ATOM   1897  NE  ARG A 332       2.773  13.376   3.499  1.00 10.00           N  
ATOM   1898  CZ  ARG A 332       3.714  13.751   2.629  1.00 10.00           C  
ATOM   1899  NH1 ARG A 332       4.995  13.466   2.837  1.00 10.00           N1+
ATOM   1900  NH2 ARG A 332       3.363  14.405   1.530  1.00 10.00           N  
ATOM   1901  HN  ARG A 332      -0.070  10.108   2.018  1.00 10.00           H  
ATOM   1902  HE  ARG A 332       1.837  13.622   3.312  1.00 10.00           H  
ATOM   1903 HH11 ARG A 332       5.277  12.964   3.660  1.00 10.00           H  
ATOM   1904 HH12 ARG A 332       5.697  13.757   2.164  1.00 10.00           H  
ATOM   1905 HH21 ARG A 332       4.069  14.692   0.858  1.00 10.00           H  
ATOM   1906 HH22 ARG A 332       2.399  14.617   1.355  1.00 10.00           H  
ATOM   1907  N   LYS A 333      -2.041  11.248   5.463  1.00 10.00           N  
ATOM   1908  CA  LYS A 333      -3.030  12.180   5.995  1.00 10.00           C  
ATOM   1909  C   LYS A 333      -4.281  12.199   5.120  1.00 10.00           C  
ATOM   1910  O   LYS A 333      -5.142  13.070   5.264  1.00 10.00           O  
ATOM   1911  CB  LYS A 333      -3.412  11.826   7.435  1.00 10.00           C  
ATOM   1912  CG  LYS A 333      -2.526  12.464   8.492  1.00 10.00           C  
ATOM   1913  CD  LYS A 333      -3.212  12.471   9.850  1.00 10.00           C  
ATOM   1914  CE  LYS A 333      -2.340  13.129  10.909  1.00 10.00           C  
ATOM   1915  NZ  LYS A 333      -3.070  13.328  12.190  1.00 10.00           N1+
ATOM   1916  HN  LYS A 333      -2.051  10.317   5.767  1.00 10.00           H  
ATOM   1917  HZ1 LYS A 333      -3.942  13.873  12.024  1.00 10.00           H  
ATOM   1918  HZ2 LYS A 333      -2.475  13.847  12.867  1.00 10.00           H  
ATOM   1919  HZ3 LYS A 333      -3.323  12.410  12.604  1.00 10.00           H  
ATOM   1920  N   TYR A 334      -4.377  11.234   4.215  1.00 10.00           N  
ATOM   1921  CA  TYR A 334      -5.516  11.143   3.312  1.00 10.00           C  
ATOM   1922  C   TYR A 334      -5.939   9.688   3.118  1.00 10.00           C  
ATOM   1923  O   TYR A 334      -6.526   9.329   2.099  1.00 10.00           O  
ATOM   1924  CB  TYR A 334      -5.168  11.786   1.962  1.00 10.00           C  
ATOM   1925  CG  TYR A 334      -6.350  12.402   1.244  1.00 10.00           C  
ATOM   1926  CD1 TYR A 334      -6.783  13.686   1.551  1.00 10.00           C  
ATOM   1927  CD2 TYR A 334      -7.033  11.702   0.257  1.00 10.00           C  
ATOM   1928  CE1 TYR A 334      -7.858  14.254   0.896  1.00 10.00           C  
ATOM   1929  CE2 TYR A 334      -8.111  12.262  -0.403  1.00 10.00           C  
ATOM   1930  CZ  TYR A 334      -8.519  13.536  -0.080  1.00 10.00           C  
ATOM   1931  OH  TYR A 334      -9.592  14.098  -0.735  1.00 10.00           O  
ATOM   1932  HN  TYR A 334      -3.658  10.565   4.147  1.00 10.00           H  
ATOM   1933  HH  TYR A 334      -9.273  14.767  -1.358  1.00 10.00           H  
ATOM   1934  N   ASN A 335      -5.648   8.857   4.107  1.00 10.00           N  
ATOM   1935  CA  ASN A 335      -5.995   7.438   4.045  1.00 10.00           C  
ATOM   1936  C   ASN A 335      -7.451   7.222   4.452  1.00 10.00           C  
ATOM   1937  O   ASN A 335      -7.733   6.747   5.551  1.00 10.00           O  
ATOM   1938  CB  ASN A 335      -5.059   6.615   4.942  1.00 10.00           C  
ATOM   1939  CG  ASN A 335      -5.357   5.123   4.921  1.00 10.00           C  
ATOM   1940  ND2 ASN A 335      -5.130   4.459   6.042  1.00 10.00           N  
ATOM   1941  OD1 ASN A 335      -5.793   4.573   3.911  1.00 10.00           O  
ATOM   1942  HN  ASN A 335      -5.199   9.203   4.904  1.00 10.00           H  
ATOM   1943 HD21 ASN A 335      -4.789   4.956   6.816  1.00 10.00           H  
ATOM   1944 HD22 ASN A 335      -5.324   3.494   6.059  1.00 10.00           H  
ATOM   1945  N   TYR A 336      -8.374   7.596   3.572  1.00 10.00           N  
ATOM   1946  CA  TYR A 336      -9.796   7.437   3.848  1.00 10.00           C  
ATOM   1947  C   TYR A 336     -10.633   7.542   2.577  1.00 10.00           C  
ATOM   1948  O   TYR A 336     -10.346   8.352   1.695  1.00 10.00           O  
ATOM   1949  CB  TYR A 336     -10.281   8.450   4.902  1.00 10.00           C  
ATOM   1950  CG  TYR A 336     -10.266   9.903   4.464  1.00 10.00           C  
ATOM   1951  CD1 TYR A 336     -11.433  10.536   4.047  1.00 10.00           C  
ATOM   1952  CD2 TYR A 336      -9.091  10.643   4.472  1.00 10.00           C  
ATOM   1953  CE1 TYR A 336     -11.427  11.862   3.653  1.00 10.00           C  
ATOM   1954  CE2 TYR A 336      -9.077  11.967   4.080  1.00 10.00           C  
ATOM   1955  CZ  TYR A 336     -10.245  12.573   3.670  1.00 10.00           C  
ATOM   1956  OH  TYR A 336     -10.231  13.894   3.276  1.00 10.00           O  
ATOM   1957  HN  TYR A 336      -8.093   7.992   2.718  1.00 10.00           H  
ATOM   1958  HH  TYR A 336     -10.312  13.944   2.318  1.00 10.00           H  
ATOM   1959  N   THR A 337     -11.649   6.698   2.487  1.00 10.00           N  
ATOM   1960  CA  THR A 337     -12.556   6.696   1.350  1.00 10.00           C  
ATOM   1961  C   THR A 337     -13.986   6.445   1.833  1.00 10.00           C  
ATOM   1962  O   THR A 337     -14.198   5.783   2.854  1.00 10.00           O  
ATOM   1963  CB  THR A 337     -12.149   5.657   0.274  1.00 10.00           C  
ATOM   1964  CG2 THR A 337     -12.604   4.253   0.649  1.00 10.00           C  
ATOM   1965  OG1 THR A 337     -12.712   6.014  -0.997  1.00 10.00           O  
ATOM   1966  HN  THR A 337     -11.790   6.041   3.206  1.00 10.00           H  
ATOM   1967  HG1 THR A 337     -12.982   6.943  -0.978  1.00 10.00           H  
ATOM   1968  N   LEU A 338     -14.961   6.987   1.116  1.00 10.00           N  
ATOM   1969  CA  LEU A 338     -16.356   6.824   1.490  1.00 10.00           C  
ATOM   1970  C   LEU A 338     -17.183   6.320   0.313  1.00 10.00           C  
ATOM   1971  O   LEU A 338     -17.238   6.959  -0.742  1.00 10.00           O  
ATOM   1972  CB  LEU A 338     -16.921   8.148   2.009  1.00 10.00           C  
ATOM   1973  CG  LEU A 338     -18.315   8.100   2.637  1.00 10.00           C  
ATOM   1974  CD1 LEU A 338     -18.321   7.214   3.874  1.00 10.00           C  
ATOM   1975  CD2 LEU A 338     -18.782   9.501   2.983  1.00 10.00           C  
ATOM   1976  HN  LEU A 338     -14.734   7.503   0.308  1.00 10.00           H  
ATOM   1977  N   LEU A 339     -17.819   5.175   0.495  1.00 10.00           N  
ATOM   1978  CA  LEU A 339     -18.645   4.589  -0.545  1.00 10.00           C  
ATOM   1979  C   LEU A 339     -20.120   4.767  -0.208  1.00 10.00           C  
ATOM   1980  O   LEU A 339     -20.606   4.225   0.785  1.00 10.00           O  
ATOM   1981  CB  LEU A 339     -18.319   3.103  -0.725  1.00 10.00           C  
ATOM   1982  CG  LEU A 339     -16.883   2.766  -1.138  1.00 10.00           C  
ATOM   1983  CD1 LEU A 339     -16.674   1.261  -1.179  1.00 10.00           C  
ATOM   1984  CD2 LEU A 339     -16.549   3.390  -2.484  1.00 10.00           C  
ATOM   1985  HN  LEU A 339     -17.737   4.713   1.359  1.00 10.00           H  
ATOM   1986  N   ARG A 340     -20.817   5.546  -1.023  1.00 10.00           N  
ATOM   1987  CA  ARG A 340     -22.238   5.800  -0.817  1.00 10.00           C  
ATOM   1988  C   ARG A 340     -23.072   5.055  -1.849  1.00 10.00           C  
ATOM   1989  O   ARG A 340     -22.897   5.245  -3.049  1.00 10.00           O  
ATOM   1990  CB  ARG A 340     -22.537   7.297  -0.913  1.00 10.00           C  
ATOM   1991  CG  ARG A 340     -22.147   8.104   0.311  1.00 10.00           C  
ATOM   1992  CD  ARG A 340     -22.444   9.579   0.100  1.00 10.00           C  
ATOM   1993  NE  ARG A 340     -22.280  10.365   1.319  1.00 10.00           N  
ATOM   1994  CZ  ARG A 340     -21.402  11.356   1.450  1.00 10.00           C  
ATOM   1995  NH1 ARG A 340     -20.601  11.672   0.438  1.00 10.00           N1+
ATOM   1996  NH2 ARG A 340     -21.341  12.036   2.588  1.00 10.00           N  
ATOM   1997  HN  ARG A 340     -20.365   5.962  -1.792  1.00 10.00           H  
ATOM   1998  HE  ARG A 340     -22.860  10.138   2.088  1.00 10.00           H  
ATOM   1999 HH11 ARG A 340     -19.936  12.420   0.531  1.00 10.00           H  
ATOM   2000 HH12 ARG A 340     -20.654  11.163  -0.425  1.00 10.00           H  
ATOM   2001 HH21 ARG A 340     -20.682  12.784   2.697  1.00 10.00           H  
ATOM   2002 HH22 ARG A 340     -21.963  11.806   3.344  1.00 10.00           H  
ATOM   2003  N   VAL A 341     -23.971   4.209  -1.380  1.00 10.00           N  
ATOM   2004  CA  VAL A 341     -24.835   3.439  -2.263  1.00 10.00           C  
ATOM   2005  C   VAL A 341     -26.255   4.000  -2.237  1.00 10.00           C  
ATOM   2006  O   VAL A 341     -26.844   4.172  -1.167  1.00 10.00           O  
ATOM   2007  CB  VAL A 341     -24.872   1.943  -1.872  1.00 10.00           C  
ATOM   2008  CG1 VAL A 341     -25.583   1.120  -2.937  1.00 10.00           C  
ATOM   2009  CG2 VAL A 341     -23.466   1.410  -1.640  1.00 10.00           C  
ATOM   2010  HN  VAL A 341     -24.060   4.097  -0.405  1.00 10.00           H  
ATOM   2011  N   ARG A 342     -26.782   4.311  -3.415  1.00 10.00           N  
ATOM   2012  CA  ARG A 342     -28.134   4.845  -3.540  1.00 10.00           C  
ATOM   2013  C   ARG A 342     -29.151   3.713  -3.487  1.00 10.00           C  
ATOM   2014  O   ARG A 342     -29.092   2.781  -4.289  1.00 10.00           O  
ATOM   2015  CB  ARG A 342     -28.283   5.625  -4.848  1.00 10.00           C  
ATOM   2016  CG  ARG A 342     -27.359   6.827  -4.961  1.00 10.00           C  
ATOM   2017  CD  ARG A 342     -27.585   7.588  -6.257  1.00 10.00           C  
ATOM   2018  NE  ARG A 342     -27.170   6.829  -7.440  1.00 10.00           N  
ATOM   2019  CZ  ARG A 342     -27.268   7.292  -8.686  1.00 10.00           C  
ATOM   2020  NH1 ARG A 342     -27.752   8.508  -8.909  1.00 10.00           N1+
ATOM   2021  NH2 ARG A 342     -26.888   6.542  -9.710  1.00 10.00           N  
ATOM   2022  HN  ARG A 342     -26.243   4.180  -4.227  1.00 10.00           H  
ATOM   2023  HE  ARG A 342     -26.799   5.930  -7.295  1.00 10.00           H  
ATOM   2024 HH11 ARG A 342     -28.052   9.079  -8.140  1.00 10.00           H  
ATOM   2025 HH12 ARG A 342     -27.828   8.858  -9.848  1.00 10.00           H  
ATOM   2026 HH21 ARG A 342     -26.962   6.894 -10.646  1.00 10.00           H  
ATOM   2027 HH22 ARG A 342     -26.531   5.612  -9.552  1.00 10.00           H  
ATOM   2028  N   LEU A 343     -30.073   3.794  -2.537  1.00 10.00           N  
ATOM   2029  CA  LEU A 343     -31.092   2.768  -2.360  1.00 10.00           C  
ATOM   2030  C   LEU A 343     -32.485   3.303  -2.679  1.00 10.00           C  
ATOM   2031  O   LEU A 343     -32.696   4.516  -2.716  1.00 10.00           O  
ATOM   2032  CB  LEU A 343     -31.054   2.231  -0.927  1.00 10.00           C  
ATOM   2033  CG  LEU A 343     -30.134   1.036  -0.682  1.00 10.00           C  
ATOM   2034  CD1 LEU A 343     -28.708   1.492  -0.430  1.00 10.00           C  
ATOM   2035  CD2 LEU A 343     -30.648   0.195   0.470  1.00 10.00           C  
ATOM   2036  HN  LEU A 343     -30.076   4.573  -1.939  1.00 10.00           H  
ATOM   2037  N   PRO A 344     -33.453   2.399  -2.931  1.00 10.00           N  
ATOM   2038  CA  PRO A 344     -34.841   2.777  -3.237  1.00 10.00           C  
ATOM   2039  C   PRO A 344     -35.490   3.558  -2.093  1.00 10.00           C  
ATOM   2040  O   PRO A 344     -34.972   3.576  -0.970  1.00 10.00           O  
ATOM   2041  CB  PRO A 344     -35.552   1.431  -3.419  1.00 10.00           C  
ATOM   2042  CG  PRO A 344     -34.463   0.464  -3.734  1.00 10.00           C  
ATOM   2043  CD  PRO A 344     -33.265   0.936  -2.966  1.00 10.00           C  
ATOM   2044  N   ASP A 345     -36.613   4.217  -2.400  1.00 10.00           N  
ATOM   2045  CA  ASP A 345     -37.368   5.026  -1.422  1.00 10.00           C  
ATOM   2046  C   ASP A 345     -36.666   6.356  -1.140  1.00 10.00           C  
ATOM   2047  O   ASP A 345     -37.271   7.305  -0.643  1.00 10.00           O  
ATOM   2048  CB  ASP A 345     -37.657   4.249  -0.122  1.00 10.00           C  
ATOM   2049  CG  ASP A 345     -38.338   5.080   0.957  1.00 10.00           C  
ATOM   2050  OD1 ASP A 345     -39.529   5.421   0.796  1.00 10.00           O  
ATOM   2051  OD2 ASP A 345     -37.690   5.372   1.988  1.00 10.00           O1-
ATOM   2052  HN  ASP A 345     -36.945   4.167  -3.325  1.00 10.00           H  
ATOM   2053  N   GLY A 346     -35.390   6.422  -1.489  1.00 10.00           N  
ATOM   2054  CA  GLY A 346     -34.614   7.621  -1.268  1.00 10.00           C  
ATOM   2055  C   GLY A 346     -33.595   7.430  -0.169  1.00 10.00           C  
ATOM   2056  O   GLY A 346     -32.926   8.376   0.243  1.00 10.00           O  
ATOM   2057  HN  GLY A 346     -34.969   5.640  -1.906  1.00 10.00           H  
ATOM   2058  N   CYS A 347     -33.478   6.199   0.305  1.00 10.00           N  
ATOM   2059  CA  CYS A 347     -32.540   5.871   1.363  1.00 10.00           C  
ATOM   2060  C   CYS A 347     -31.106   5.836   0.834  1.00 10.00           C  
ATOM   2061  O   CYS A 347     -30.878   5.640  -0.363  1.00 10.00           O  
ATOM   2062  CB  CYS A 347     -32.916   4.531   1.996  1.00 10.00           C  
ATOM   2063  SG  CYS A 347     -34.605   4.460   2.651  1.00 10.00           S  
ATOM   2064  HN  CYS A 347     -34.034   5.488  -0.074  1.00 10.00           H  
ATOM   2065  HG  CYS A 347     -35.397   5.157   1.845  1.00 10.00           H  
ATOM   2066  N   LEU A 348     -30.149   6.048   1.720  1.00 10.00           N  
ATOM   2067  CA  LEU A 348     -28.746   6.047   1.347  1.00 10.00           C  
ATOM   2068  C   LEU A 348     -27.923   5.270   2.365  1.00 10.00           C  
ATOM   2069  O   LEU A 348     -28.152   5.369   3.571  1.00 10.00           O  
ATOM   2070  CB  LEU A 348     -28.233   7.487   1.257  1.00 10.00           C  
ATOM   2071  CG  LEU A 348     -26.759   7.659   0.876  1.00 10.00           C  
ATOM   2072  CD1 LEU A 348     -26.563   7.499  -0.623  1.00 10.00           C  
ATOM   2073  CD2 LEU A 348     -26.227   9.001   1.356  1.00 10.00           C  
ATOM   2074  HN  LEU A 348     -30.393   6.212   2.660  1.00 10.00           H  
ATOM   2075  N   LEU A 349     -26.979   4.487   1.873  1.00 10.00           N  
ATOM   2076  CA  LEU A 349     -26.104   3.705   2.730  1.00 10.00           C  
ATOM   2077  C   LEU A 349     -24.655   4.063   2.433  1.00 10.00           C  
ATOM   2078  O   LEU A 349     -24.217   3.977   1.287  1.00 10.00           O  
ATOM   2079  CB  LEU A 349     -26.335   2.210   2.503  1.00 10.00           C  
ATOM   2080  CG  LEU A 349     -25.417   1.258   3.275  1.00 10.00           C  
ATOM   2081  CD1 LEU A 349     -25.689   1.339   4.769  1.00 10.00           C  
ATOM   2082  CD2 LEU A 349     -25.572  -0.167   2.769  1.00 10.00           C  
ATOM   2083  HN  LEU A 349     -26.862   4.435   0.896  1.00 10.00           H  
ATOM   2084  N   GLN A 350     -23.914   4.481   3.451  1.00 10.00           N  
ATOM   2085  CA  GLN A 350     -22.524   4.854   3.252  1.00 10.00           C  
ATOM   2086  C   GLN A 350     -21.587   4.119   4.202  1.00 10.00           C  
ATOM   2087  O   GLN A 350     -21.860   3.991   5.401  1.00 10.00           O  
ATOM   2088  CB  GLN A 350     -22.338   6.371   3.347  1.00 10.00           C  
ATOM   2089  CG  GLN A 350     -22.544   6.956   4.733  1.00 10.00           C  
ATOM   2090  CD  GLN A 350     -22.443   8.467   4.742  1.00 10.00           C  
ATOM   2091  NE2 GLN A 350     -21.909   9.016   5.818  1.00 10.00           N  
ATOM   2092  OE1 GLN A 350     -22.825   9.134   3.783  1.00 10.00           O  
ATOM   2093  HN  GLN A 350     -24.306   4.537   4.349  1.00 10.00           H  
ATOM   2094 HE21 GLN A 350     -21.609   8.425   6.539  1.00 10.00           H  
ATOM   2095 HE22 GLN A 350     -21.841   9.996   5.856  1.00 10.00           H  
ATOM   2096  N   GLY A 351     -20.490   3.624   3.651  1.00 10.00           N  
ATOM   2097  CA  GLY A 351     -19.511   2.911   4.441  1.00 10.00           C  
ATOM   2098  C   GLY A 351     -18.141   3.535   4.311  1.00 10.00           C  
ATOM   2099  O   GLY A 351     -17.678   3.801   3.197  1.00 10.00           O  
ATOM   2100  HN  GLY A 351     -20.342   3.745   2.686  1.00 10.00           H  
ATOM   2101  N   THR A 352     -17.498   3.783   5.440  1.00 10.00           N  
ATOM   2102  CA  THR A 352     -16.174   4.382   5.447  1.00 10.00           C  
ATOM   2103  C   THR A 352     -15.106   3.296   5.432  1.00 10.00           C  
ATOM   2104  O   THR A 352     -15.065   2.443   6.321  1.00 10.00           O  
ATOM   2105  CB  THR A 352     -15.978   5.276   6.685  1.00 10.00           C  
ATOM   2106  CG2 THR A 352     -15.066   6.447   6.356  1.00 10.00           C  
ATOM   2107  OG1 THR A 352     -17.251   5.778   7.115  1.00 10.00           O  
ATOM   2108  HN  THR A 352     -17.922   3.550   6.295  1.00 10.00           H  
ATOM   2109  HG1 THR A 352     -17.701   5.095   7.629  1.00 10.00           H  
ATOM   2110  N   PHE A 353     -14.249   3.328   4.425  1.00 10.00           N  
ATOM   2111  CA  PHE A 353     -13.190   2.339   4.294  1.00 10.00           C  
ATOM   2112  C   PHE A 353     -11.844   3.022   4.118  1.00 10.00           C  
ATOM   2113  O   PHE A 353     -11.783   4.210   3.803  1.00 10.00           O  
ATOM   2114  CB  PHE A 353     -13.461   1.419   3.097  1.00 10.00           C  
ATOM   2115  CG  PHE A 353     -14.645   0.509   3.270  1.00 10.00           C  
ATOM   2116  CD1 PHE A 353     -14.526  -0.679   3.974  1.00 10.00           C  
ATOM   2117  CD2 PHE A 353     -15.875   0.840   2.725  1.00 10.00           C  
ATOM   2118  CE1 PHE A 353     -15.612  -1.519   4.132  1.00 10.00           C  
ATOM   2119  CE2 PHE A 353     -16.965   0.005   2.879  1.00 10.00           C  
ATOM   2120  CZ  PHE A 353     -16.834  -1.177   3.584  1.00 10.00           C  
ATOM   2121  HN  PHE A 353     -14.318   4.049   3.757  1.00 10.00           H  
ATOM   2122  N   TYR A 354     -10.767   2.283   4.345  1.00 10.00           N  
ATOM   2123  CA  TYR A 354      -9.429   2.829   4.181  1.00 10.00           C  
ATOM   2124  C   TYR A 354      -9.013   2.794   2.712  1.00 10.00           C  
ATOM   2125  O   TYR A 354      -9.648   2.121   1.895  1.00 10.00           O  
ATOM   2126  CB  TYR A 354      -8.401   2.143   5.097  1.00 10.00           C  
ATOM   2127  CG  TYR A 354      -8.207   0.651   4.893  1.00 10.00           C  
ATOM   2128  CD1 TYR A 354      -6.975   0.145   4.506  1.00 10.00           C  
ATOM   2129  CD2 TYR A 354      -9.242  -0.253   5.109  1.00 10.00           C  
ATOM   2130  CE1 TYR A 354      -6.778  -1.211   4.335  1.00 10.00           C  
ATOM   2131  CE2 TYR A 354      -9.054  -1.611   4.937  1.00 10.00           C  
ATOM   2132  CZ  TYR A 354      -7.818  -2.084   4.551  1.00 10.00           C  
ATOM   2133  OH  TYR A 354      -7.622  -3.436   4.380  1.00 10.00           O  
ATOM   2134  HN  TYR A 354     -10.876   1.354   4.639  1.00 10.00           H  
ATOM   2135  HH  TYR A 354      -6.810  -3.699   4.832  1.00 10.00           H  
ATOM   2136  N   ALA A 355      -7.944   3.503   2.380  1.00 10.00           N  
ATOM   2137  CA  ALA A 355      -7.475   3.579   1.001  1.00 10.00           C  
ATOM   2138  C   ALA A 355      -7.007   2.235   0.447  1.00 10.00           C  
ATOM   2139  O   ALA A 355      -7.132   1.979  -0.750  1.00 10.00           O  
ATOM   2140  CB  ALA A 355      -6.391   4.636   0.854  1.00 10.00           C  
ATOM   2141  HN  ALA A 355      -7.452   3.991   3.080  1.00 10.00           H  
ATOM   2142  N   ARG A 356      -6.504   1.370   1.316  1.00 10.00           N  
ATOM   2143  CA  ARG A 356      -5.999   0.071   0.887  1.00 10.00           C  
ATOM   2144  C   ARG A 356      -7.051  -1.036   0.909  1.00 10.00           C  
ATOM   2145  O   ARG A 356      -6.714  -2.215   0.792  1.00 10.00           O  
ATOM   2146  CB  ARG A 356      -4.762  -0.335   1.692  1.00 10.00           C  
ATOM   2147  CG  ARG A 356      -3.479  -0.349   0.877  1.00 10.00           C  
ATOM   2148  CD  ARG A 356      -3.123   1.045   0.390  1.00 10.00           C  
ATOM   2149  NE  ARG A 356      -2.660   1.042  -0.994  1.00 10.00           N  
ATOM   2150  CZ  ARG A 356      -1.406   1.308  -1.358  1.00 10.00           C  
ATOM   2151  NH1 ARG A 356      -0.487   1.580  -0.439  1.00 10.00           N1+
ATOM   2152  NH2 ARG A 356      -1.072   1.284  -2.642  1.00 10.00           N  
ATOM   2153  HN  ARG A 356      -6.469   1.609   2.266  1.00 10.00           H  
ATOM   2154  HE  ARG A 356      -3.324   0.834  -1.690  1.00 10.00           H  
ATOM   2155 HH11 ARG A 356       0.453   1.780  -0.710  1.00 10.00           H  
ATOM   2156 HH12 ARG A 356      -0.734   1.582   0.546  1.00 10.00           H  
ATOM   2157 HH21 ARG A 356      -0.130   1.485  -2.921  1.00 10.00           H  
ATOM   2158 HH22 ARG A 356      -1.761   1.063  -3.337  1.00 10.00           H  
ATOM   2159  N   GLU A 357      -8.318  -0.669   1.066  1.00 10.00           N  
ATOM   2160  CA  GLU A 357      -9.389  -1.662   1.071  1.00 10.00           C  
ATOM   2161  C   GLU A 357      -9.567  -2.207  -0.344  1.00 10.00           C  
ATOM   2162  O   GLU A 357      -9.344  -1.487  -1.316  1.00 10.00           O  
ATOM   2163  CB  GLU A 357     -10.695  -1.055   1.593  1.00 10.00           C  
ATOM   2164  CG  GLU A 357     -11.852  -2.040   1.712  1.00 10.00           C  
ATOM   2165  CD  GLU A 357     -11.534  -3.229   2.601  1.00 10.00           C  
ATOM   2166  OE1 GLU A 357     -11.881  -3.191   3.798  1.00 10.00           O  
ATOM   2167  OE2 GLU A 357     -10.944  -4.211   2.101  1.00 10.00           O1-
ATOM   2168  HN  GLU A 357      -8.540   0.280   1.172  1.00 10.00           H  
ATOM   2169  N   ARG A 358      -9.958  -3.465  -0.460  1.00 10.00           N  
ATOM   2170  CA  ARG A 358     -10.129  -4.088  -1.768  1.00 10.00           C  
ATOM   2171  C   ARG A 358     -11.542  -3.893  -2.306  1.00 10.00           C  
ATOM   2172  O   ARG A 358     -12.485  -3.682  -1.541  1.00 10.00           O  
ATOM   2173  CB  ARG A 358      -9.778  -5.578  -1.718  1.00 10.00           C  
ATOM   2174  CG  ARG A 358      -8.848  -6.020  -2.835  1.00 10.00           C  
ATOM   2175  CD  ARG A 358      -8.591  -7.518  -2.800  1.00 10.00           C  
ATOM   2176  NE  ARG A 358      -7.949  -7.943  -1.556  1.00 10.00           N  
ATOM   2177  CZ  ARG A 358      -6.639  -8.175  -1.429  1.00 10.00           C  
ATOM   2178  NH1 ARG A 358      -5.818  -8.014  -2.464  1.00 10.00           N1+
ATOM   2179  NH2 ARG A 358      -6.147  -8.573  -0.266  1.00 10.00           N  
ATOM   2180  HN  ARG A 358     -10.163  -3.982   0.355  1.00 10.00           H  
ATOM   2181  HE  ARG A 358      -8.534  -8.069  -0.772  1.00 10.00           H  
ATOM   2182 HH11 ARG A 358      -6.174  -7.725  -3.353  1.00 10.00           H  
ATOM   2183 HH12 ARG A 358      -4.825  -8.186  -2.356  1.00 10.00           H  
ATOM   2184 HH21 ARG A 358      -6.751  -8.708   0.522  1.00 10.00           H  
ATOM   2185 HH22 ARG A 358      -5.155  -8.743  -0.172  1.00 10.00           H  
ATOM   2186  N   LEU A 359     -11.679  -3.958  -3.628  1.00 10.00           N  
ATOM   2187  CA  LEU A 359     -12.973  -3.797  -4.281  1.00 10.00           C  
ATOM   2188  C   LEU A 359     -13.754  -5.102  -4.198  1.00 10.00           C  
ATOM   2189  O   LEU A 359     -13.161  -6.173  -4.099  1.00 10.00           O  
ATOM   2190  CB  LEU A 359     -12.781  -3.388  -5.747  1.00 10.00           C  
ATOM   2191  CG  LEU A 359     -14.046  -2.989  -6.517  1.00 10.00           C  
ATOM   2192  CD1 LEU A 359     -14.567  -1.645  -6.037  1.00 10.00           C  
ATOM   2193  CD2 LEU A 359     -13.785  -2.959  -8.016  1.00 10.00           C  
ATOM   2194  HN  LEU A 359     -10.886  -4.132  -4.184  1.00 10.00           H  
ATOM   2195  N   GLY A 360     -15.079  -5.010  -4.219  1.00 10.00           N  
ATOM   2196  CA  GLY A 360     -15.908  -6.198  -4.144  1.00 10.00           C  
ATOM   2197  C   GLY A 360     -16.358  -6.481  -2.726  1.00 10.00           C  
ATOM   2198  O   GLY A 360     -17.360  -7.157  -2.502  1.00 10.00           O  
ATOM   2199  HN  GLY A 360     -15.501  -4.126  -4.287  1.00 10.00           H  
ATOM   2200  N   ALA A 361     -15.629  -5.929  -1.766  1.00 10.00           N  
ATOM   2201  CA  ALA A 361     -15.936  -6.122  -0.357  1.00 10.00           C  
ATOM   2202  C   ALA A 361     -17.245  -5.439   0.022  1.00 10.00           C  
ATOM   2203  O   ALA A 361     -17.895  -5.817   0.998  1.00 10.00           O  
ATOM   2204  CB  ALA A 361     -14.791  -5.615   0.508  1.00 10.00           C  
ATOM   2205  HN  ALA A 361     -14.862  -5.371  -2.014  1.00 10.00           H  
ATOM   2206  N   VAL A 362     -17.637  -4.442  -0.766  1.00 10.00           N  
ATOM   2207  CA  VAL A 362     -18.869  -3.704  -0.510  1.00 10.00           C  
ATOM   2208  C   VAL A 362     -20.102  -4.583  -0.733  1.00 10.00           C  
ATOM   2209  O   VAL A 362     -21.168  -4.315  -0.179  1.00 10.00           O  
ATOM   2210  CB  VAL A 362     -18.959  -2.410  -1.351  1.00 10.00           C  
ATOM   2211  CG1 VAL A 362     -19.221  -2.712  -2.818  1.00 10.00           C  
ATOM   2212  CG2 VAL A 362     -20.002  -1.456  -0.789  1.00 10.00           C  
ATOM   2213  HN  VAL A 362     -17.080  -4.193  -1.536  1.00 10.00           H  
ATOM   2214  N   TYR A 363     -19.946  -5.643  -1.525  1.00 10.00           N  
ATOM   2215  CA  TYR A 363     -21.047  -6.557  -1.797  1.00 10.00           C  
ATOM   2216  C   TYR A 363     -21.515  -7.205  -0.500  1.00 10.00           C  
ATOM   2217  O   TYR A 363     -22.704  -7.184  -0.173  1.00 10.00           O  
ATOM   2218  CB  TYR A 363     -20.632  -7.625  -2.811  1.00 10.00           C  
ATOM   2219  CG  TYR A 363     -20.819  -7.213  -4.255  1.00 10.00           C  
ATOM   2220  CD1 TYR A 363     -22.042  -7.387  -4.891  1.00 10.00           C  
ATOM   2221  CD2 TYR A 363     -19.776  -6.659  -4.986  1.00 10.00           C  
ATOM   2222  CE1 TYR A 363     -22.222  -7.027  -6.210  1.00 10.00           C  
ATOM   2223  CE2 TYR A 363     -19.947  -6.292  -6.308  1.00 10.00           C  
ATOM   2224  CZ  TYR A 363     -21.174  -6.480  -6.914  1.00 10.00           C  
ATOM   2225  OH  TYR A 363     -21.352  -6.120  -8.231  1.00 10.00           O  
ATOM   2226  HN  TYR A 363     -19.067  -5.817  -1.925  1.00 10.00           H  
ATOM   2227  HH  TYR A 363     -20.567  -6.377  -8.740  1.00 10.00           H  
ATOM   2228  N   GLY A 364     -20.568  -7.758   0.249  1.00 10.00           N  
ATOM   2229  CA  GLY A 364     -20.895  -8.380   1.516  1.00 10.00           C  
ATOM   2230  C   GLY A 364     -21.367  -7.347   2.524  1.00 10.00           C  
ATOM   2231  O   GLY A 364     -22.224  -7.625   3.359  1.00 10.00           O  
ATOM   2232  HN  GLY A 364     -19.636  -7.753  -0.068  1.00 10.00           H  
ATOM   2233  N   PHE A 365     -20.803  -6.147   2.429  1.00 10.00           N  
ATOM   2234  CA  PHE A 365     -21.165  -5.042   3.314  1.00 10.00           C  
ATOM   2235  C   PHE A 365     -22.649  -4.706   3.174  1.00 10.00           C  
ATOM   2236  O   PHE A 365     -23.369  -4.592   4.167  1.00 10.00           O  
ATOM   2237  CB  PHE A 365     -20.298  -3.814   3.001  1.00 10.00           C  
ATOM   2238  CG  PHE A 365     -20.771  -2.531   3.627  1.00 10.00           C  
ATOM   2239  CD1 PHE A 365     -20.699  -2.344   4.996  1.00 10.00           C  
ATOM   2240  CD2 PHE A 365     -21.285  -1.509   2.845  1.00 10.00           C  
ATOM   2241  CE1 PHE A 365     -21.131  -1.165   5.573  1.00 10.00           C  
ATOM   2242  CE2 PHE A 365     -21.720  -0.328   3.415  1.00 10.00           C  
ATOM   2243  CZ  PHE A 365     -21.643  -0.157   4.782  1.00 10.00           C  
ATOM   2244  HN  PHE A 365     -20.118  -6.000   1.743  1.00 10.00           H  
ATOM   2245  N   VAL A 366     -23.101  -4.563   1.933  1.00 10.00           N  
ATOM   2246  CA  VAL A 366     -24.499  -4.253   1.656  1.00 10.00           C  
ATOM   2247  C   VAL A 366     -25.396  -5.400   2.115  1.00 10.00           C  
ATOM   2248  O   VAL A 366     -26.470  -5.178   2.681  1.00 10.00           O  
ATOM   2249  CB  VAL A 366     -24.726  -3.977   0.151  1.00 10.00           C  
ATOM   2250  CG1 VAL A 366     -26.204  -3.784  -0.160  1.00 10.00           C  
ATOM   2251  CG2 VAL A 366     -23.928  -2.761  -0.295  1.00 10.00           C  
ATOM   2252  HN  VAL A 366     -22.473  -4.667   1.180  1.00 10.00           H  
ATOM   2253  N   ARG A 367     -24.928  -6.626   1.891  1.00 10.00           N  
ATOM   2254  CA  ARG A 367     -25.665  -7.827   2.276  1.00 10.00           C  
ATOM   2255  C   ARG A 367     -25.846  -7.901   3.791  1.00 10.00           C  
ATOM   2256  O   ARG A 367     -26.914  -8.266   4.278  1.00 10.00           O  
ATOM   2257  CB  ARG A 367     -24.932  -9.076   1.772  1.00 10.00           C  
ATOM   2258  CG  ARG A 367     -25.586 -10.392   2.164  1.00 10.00           C  
ATOM   2259  CD  ARG A 367     -24.684 -11.573   1.838  1.00 10.00           C  
ATOM   2260  NE  ARG A 367     -25.292 -12.851   2.212  1.00 10.00           N  
ATOM   2261  CZ  ARG A 367     -24.815 -14.039   1.851  1.00 10.00           C  
ATOM   2262  NH1 ARG A 367     -23.722 -14.123   1.104  1.00 10.00           N1+
ATOM   2263  NH2 ARG A 367     -25.430 -15.143   2.245  1.00 10.00           N  
ATOM   2264  HN  ARG A 367     -24.057  -6.726   1.445  1.00 10.00           H  
ATOM   2265  HE  ARG A 367     -26.109 -12.818   2.764  1.00 10.00           H  
ATOM   2266 HH11 ARG A 367     -23.365 -15.020   0.830  1.00 10.00           H  
ATOM   2267 HH12 ARG A 367     -23.244 -13.289   0.810  1.00 10.00           H  
ATOM   2268 HH21 ARG A 367     -25.077 -16.043   1.975  1.00 10.00           H  
ATOM   2269 HH22 ARG A 367     -26.252 -15.085   2.820  1.00 10.00           H  
ATOM   2270  N   GLU A 368     -24.797  -7.545   4.529  1.00 10.00           N  
ATOM   2271  CA  GLU A 368     -24.836  -7.575   5.989  1.00 10.00           C  
ATOM   2272  C   GLU A 368     -25.855  -6.594   6.555  1.00 10.00           C  
ATOM   2273  O   GLU A 368     -26.427  -6.828   7.621  1.00 10.00           O  
ATOM   2274  CB  GLU A 368     -23.454  -7.294   6.581  1.00 10.00           C  
ATOM   2275  CG  GLU A 368     -22.499  -8.473   6.522  1.00 10.00           C  
ATOM   2276  CD  GLU A 368     -21.355  -8.335   7.501  1.00 10.00           C  
ATOM   2277  OE1 GLU A 368     -21.514  -8.758   8.664  1.00 10.00           O  
ATOM   2278  OE2 GLU A 368     -20.294  -7.806   7.113  1.00 10.00           O1-
ATOM   2279  HN  GLU A 368     -23.970  -7.268   4.079  1.00 10.00           H  
ATOM   2280  N   ALA A 369     -26.087  -5.502   5.842  1.00 10.00           N  
ATOM   2281  CA  ALA A 369     -27.038  -4.491   6.286  1.00 10.00           C  
ATOM   2282  C   ALA A 369     -28.478  -4.936   6.040  1.00 10.00           C  
ATOM   2283  O   ALA A 369     -29.414  -4.403   6.633  1.00 10.00           O  
ATOM   2284  CB  ALA A 369     -26.757  -3.162   5.602  1.00 10.00           C  
ATOM   2285  HN  ALA A 369     -25.607  -5.372   4.996  1.00 10.00           H  
ATOM   2286  N   LEU A 370     -28.645  -5.920   5.168  1.00 10.00           N  
ATOM   2287  CA  LEU A 370     -29.966  -6.438   4.842  1.00 10.00           C  
ATOM   2288  C   LEU A 370     -30.433  -7.419   5.912  1.00 10.00           C  
ATOM   2289  O   LEU A 370     -29.620  -8.089   6.547  1.00 10.00           O  
ATOM   2290  CB  LEU A 370     -29.947  -7.128   3.474  1.00 10.00           C  
ATOM   2291  CG  LEU A 370     -29.617  -6.240   2.271  1.00 10.00           C  
ATOM   2292  CD1 LEU A 370     -29.497  -7.078   1.006  1.00 10.00           C  
ATOM   2293  CD2 LEU A 370     -30.677  -5.164   2.097  1.00 10.00           C  
ATOM   2294  HN  LEU A 370     -27.857  -6.324   4.746  1.00 10.00           H  
ATOM   2295  N   GLN A 371     -31.742  -7.493   6.115  1.00 10.00           N  
ATOM   2296  CA  GLN A 371     -32.306  -8.401   7.105  1.00 10.00           C  
ATOM   2297  C   GLN A 371     -32.437  -9.812   6.534  1.00 10.00           C  
ATOM   2298  O   GLN A 371     -32.655 -10.776   7.270  1.00 10.00           O  
ATOM   2299  CB  GLN A 371     -33.658  -7.889   7.620  1.00 10.00           C  
ATOM   2300  CG  GLN A 371     -34.764  -7.871   6.579  1.00 10.00           C  
ATOM   2301  CD  GLN A 371     -36.102  -7.451   7.157  1.00 10.00           C  
ATOM   2302  NE2 GLN A 371     -36.864  -8.418   7.646  1.00 10.00           N  
ATOM   2303  OE1 GLN A 371     -36.447  -6.269   7.170  1.00 10.00           O  
ATOM   2304  HN  GLN A 371     -32.345  -6.918   5.589  1.00 10.00           H  
ATOM   2305 HE21 GLN A 371     -36.527  -9.339   7.611  1.00 10.00           H  
ATOM   2306 HE22 GLN A 371     -37.740  -8.174   8.016  1.00 10.00           H  
ATOM   2307  N   SER A 372     -32.300  -9.920   5.221  1.00 10.00           N  
ATOM   2308  CA  SER A 372     -32.391 -11.196   4.540  1.00 10.00           C  
ATOM   2309  C   SER A 372     -31.047 -11.918   4.583  1.00 10.00           C  
ATOM   2310  O   SER A 372     -29.998 -11.288   4.757  1.00 10.00           O  
ATOM   2311  CB  SER A 372     -32.818 -10.964   3.091  1.00 10.00           C  
ATOM   2312  OG  SER A 372     -32.414  -9.675   2.656  1.00 10.00           O  
ATOM   2313  HN  SER A 372     -32.129  -9.113   4.690  1.00 10.00           H  
ATOM   2314  HG  SER A 372     -31.593  -9.748   2.152  1.00 10.00           H  
ATOM   2315  N   ASP A 373     -31.079 -13.235   4.433  1.00 10.00           N  
ATOM   2316  CA  ASP A 373     -29.860 -14.036   4.451  1.00 10.00           C  
ATOM   2317  C   ASP A 373     -29.057 -13.812   3.182  1.00 10.00           C  
ATOM   2318  O   ASP A 373     -27.889 -13.424   3.232  1.00 10.00           O  
ATOM   2319  CB  ASP A 373     -30.184 -15.524   4.604  1.00 10.00           C  
ATOM   2320  CG  ASP A 373     -28.944 -16.395   4.575  1.00 10.00           C  
ATOM   2321  OD1 ASP A 373     -28.231 -16.457   5.600  1.00 10.00           O  
ATOM   2322  OD2 ASP A 373     -28.672 -17.024   3.533  1.00 10.00           O1-
ATOM   2323  HN  ASP A 373     -31.945 -13.681   4.301  1.00 10.00           H  
ATOM   2324  N   TRP A 374     -29.696 -14.044   2.047  1.00 10.00           N  
ATOM   2325  CA  TRP A 374     -29.058 -13.860   0.757  1.00 10.00           C  
ATOM   2326  C   TRP A 374     -30.103 -13.547  -0.301  1.00 10.00           C  
ATOM   2327  O   TRP A 374     -31.177 -14.145  -0.321  1.00 10.00           O  
ATOM   2328  CB  TRP A 374     -28.257 -15.107   0.362  1.00 10.00           C  
ATOM   2329  CG  TRP A 374     -27.750 -15.083  -1.051  1.00 10.00           C  
ATOM   2330  CD1 TRP A 374     -28.055 -15.972  -2.041  1.00 10.00           C  
ATOM   2331  CD2 TRP A 374     -26.856 -14.123  -1.637  1.00 10.00           C  
ATOM   2332  CE2 TRP A 374     -26.668 -14.497  -2.982  1.00 10.00           C  
ATOM   2333  CE3 TRP A 374     -26.202 -12.983  -1.161  1.00 10.00           C  
ATOM   2334  NE1 TRP A 374     -27.408 -15.628  -3.202  1.00 10.00           N  
ATOM   2335  CZ2 TRP A 374     -25.848 -13.779  -3.851  1.00 10.00           C  
ATOM   2336  CZ3 TRP A 374     -25.389 -12.271  -2.025  1.00 10.00           C  
ATOM   2337  CH2 TRP A 374     -25.222 -12.668  -3.356  1.00 10.00           C  
ATOM   2338  HN  TRP A 374     -30.633 -14.348   2.076  1.00 10.00           H  
ATOM   2339  HE1 TRP A 374     -27.467 -16.114  -4.055  1.00 10.00           H  
ATOM   2340  N   LEU A 375     -29.793 -12.597  -1.159  1.00 10.00           N  
ATOM   2341  CA  LEU A 375     -30.687 -12.207  -2.233  1.00 10.00           C  
ATOM   2342  C   LEU A 375     -29.870 -11.591  -3.358  1.00 10.00           C  
ATOM   2343  O   LEU A 375     -29.119 -10.640  -3.131  1.00 10.00           O  
ATOM   2344  CB  LEU A 375     -31.729 -11.205  -1.723  1.00 10.00           C  
ATOM   2345  CG  LEU A 375     -32.885 -10.882  -2.674  1.00 10.00           C  
ATOM   2346  CD1 LEU A 375     -33.727 -12.119  -2.940  1.00 10.00           C  
ATOM   2347  CD2 LEU A 375     -33.740  -9.761  -2.107  1.00 10.00           C  
ATOM   2348  HN  LEU A 375     -28.930 -12.139  -1.071  1.00 10.00           H  
ATOM   2349  N   PRO A 376     -29.969 -12.156  -4.571  1.00 10.00           N  
ATOM   2350  CA  PRO A 376     -29.239 -11.659  -5.743  1.00 10.00           C  
ATOM   2351  C   PRO A 376     -29.532 -10.185  -6.007  1.00 10.00           C  
ATOM   2352  O   PRO A 376     -30.690  -9.778  -6.117  1.00 10.00           O  
ATOM   2353  CB  PRO A 376     -29.765 -12.521  -6.899  1.00 10.00           C  
ATOM   2354  CG  PRO A 376     -30.998 -13.178  -6.374  1.00 10.00           C  
ATOM   2355  CD  PRO A 376     -30.790 -13.327  -4.898  1.00 10.00           C  
ATOM   2356  N   PHE A 377     -28.481  -9.385  -6.102  1.00 10.00           N  
ATOM   2357  CA  PHE A 377     -28.629  -7.960  -6.346  1.00 10.00           C  
ATOM   2358  C   PHE A 377     -27.549  -7.443  -7.285  1.00 10.00           C  
ATOM   2359  O   PHE A 377     -26.546  -8.115  -7.529  1.00 10.00           O  
ATOM   2360  CB  PHE A 377     -28.641  -7.160  -5.034  1.00 10.00           C  
ATOM   2361  CG  PHE A 377     -27.348  -7.184  -4.257  1.00 10.00           C  
ATOM   2362  CD1 PHE A 377     -27.066  -8.226  -3.390  1.00 10.00           C  
ATOM   2363  CD2 PHE A 377     -26.425  -6.157  -4.384  1.00 10.00           C  
ATOM   2364  CE1 PHE A 377     -25.889  -8.246  -2.665  1.00 10.00           C  
ATOM   2365  CE2 PHE A 377     -25.247  -6.171  -3.664  1.00 10.00           C  
ATOM   2366  CZ  PHE A 377     -24.979  -7.216  -2.802  1.00 10.00           C  
ATOM   2367  HN  PHE A 377     -27.581  -9.765  -6.017  1.00 10.00           H  
ATOM   2368  N   GLU A 378     -27.763  -6.245  -7.799  1.00 10.00           N  
ATOM   2369  CA  GLU A 378     -26.829  -5.624  -8.719  1.00 10.00           C  
ATOM   2370  C   GLU A 378     -26.280  -4.334  -8.113  1.00 10.00           C  
ATOM   2371  O   GLU A 378     -27.005  -3.593  -7.449  1.00 10.00           O  
ATOM   2372  CB  GLU A 378     -27.531  -5.333 -10.048  1.00 10.00           C  
ATOM   2373  CG  GLU A 378     -26.618  -4.845 -11.157  1.00 10.00           C  
ATOM   2374  CD  GLU A 378     -27.387  -4.432 -12.389  1.00 10.00           C  
ATOM   2375  OE1 GLU A 378     -28.240  -3.526 -12.281  1.00 10.00           O  
ATOM   2376  OE2 GLU A 378     -27.153  -5.017 -13.472  1.00 10.00           O1-
ATOM   2377  HN  GLU A 378     -28.577  -5.751  -7.542  1.00 10.00           H  
ATOM   2378  N   LEU A 379     -24.999  -4.084  -8.322  1.00 10.00           N  
ATOM   2379  CA  LEU A 379     -24.363  -2.889  -7.798  1.00 10.00           C  
ATOM   2380  C   LEU A 379     -23.776  -2.061  -8.930  1.00 10.00           C  
ATOM   2381  O   LEU A 379     -22.700  -2.371  -9.448  1.00 10.00           O  
ATOM   2382  CB  LEU A 379     -23.267  -3.252  -6.796  1.00 10.00           C  
ATOM   2383  CG  LEU A 379     -22.535  -2.075  -6.149  1.00 10.00           C  
ATOM   2384  CD1 LEU A 379     -23.330  -1.518  -4.978  1.00 10.00           C  
ATOM   2385  CD2 LEU A 379     -21.138  -2.484  -5.715  1.00 10.00           C  
ATOM   2386  HN  LEU A 379     -24.469  -4.718  -8.847  1.00 10.00           H  
ATOM   2387  N   LEU A 380     -24.492  -1.018  -9.313  1.00 10.00           N  
ATOM   2388  CA  LEU A 380     -24.047  -0.140 -10.382  1.00 10.00           C  
ATOM   2389  C   LEU A 380     -22.964   0.799  -9.876  1.00 10.00           C  
ATOM   2390  O   LEU A 380     -23.071   1.343  -8.772  1.00 10.00           O  
ATOM   2391  CB  LEU A 380     -25.223   0.661 -10.945  1.00 10.00           C  
ATOM   2392  CG  LEU A 380     -26.322  -0.154 -11.628  1.00 10.00           C  
ATOM   2393  CD1 LEU A 380     -27.516   0.727 -11.964  1.00 10.00           C  
ATOM   2394  CD2 LEU A 380     -25.783  -0.831 -12.877  1.00 10.00           C  
ATOM   2395  HN  LEU A 380     -25.341  -0.824  -8.855  1.00 10.00           H  
ATOM   2396  N   ALA A 381     -21.924   0.974 -10.682  1.00 10.00           N  
ATOM   2397  CA  ALA A 381     -20.808   1.838 -10.330  1.00 10.00           C  
ATOM   2398  C   ALA A 381     -21.199   3.313 -10.403  1.00 10.00           C  
ATOM   2399  O   ALA A 381     -22.372   3.650 -10.601  1.00 10.00           O  
ATOM   2400  CB  ALA A 381     -19.616   1.552 -11.233  1.00 10.00           C  
ATOM   2401  HN  ALA A 381     -21.908   0.502 -11.547  1.00 10.00           H  
ATOM   2402  N   SER A 382     -20.217   4.188 -10.242  1.00 10.00           N  
ATOM   2403  CA  SER A 382     -20.450   5.621 -10.280  1.00 10.00           C  
ATOM   2404  C   SER A 382     -20.842   6.086 -11.681  1.00 10.00           C  
ATOM   2405  O   SER A 382     -21.688   6.972 -11.841  1.00 10.00           O  
ATOM   2406  CB  SER A 382     -19.198   6.349  -9.804  1.00 10.00           C  
ATOM   2407  OG  SER A 382     -18.155   5.425  -9.536  1.00 10.00           O  
ATOM   2408  HN  SER A 382     -19.305   3.864 -10.083  1.00 10.00           H  
ATOM   2409  HG  SER A 382     -17.313   5.893  -9.530  1.00 10.00           H  
ATOM   2410  N   GLY A 383     -20.241   5.476 -12.693  1.00 10.00           N  
ATOM   2411  CA  GLY A 383     -20.540   5.845 -14.059  1.00 10.00           C  
ATOM   2412  C   GLY A 383     -20.439   4.670 -15.005  1.00 10.00           C  
ATOM   2413  O   GLY A 383     -19.922   3.611 -14.642  1.00 10.00           O  
ATOM   2414  HN  GLY A 383     -19.594   4.762 -12.512  1.00 10.00           H  
ATOM   2415  N   GLY A 384     -20.945   4.853 -16.217  1.00 10.00           N  
ATOM   2416  CA  GLY A 384     -20.898   3.800 -17.212  1.00 10.00           C  
ATOM   2417  C   GLY A 384     -22.119   2.904 -17.179  1.00 10.00           C  
ATOM   2418  O   GLY A 384     -22.369   2.151 -18.123  1.00 10.00           O  
ATOM   2419  HN  GLY A 384     -21.347   5.720 -16.442  1.00 10.00           H  
ATOM   2420  N   GLN A 385     -22.874   2.989 -16.086  1.00 10.00           N  
ATOM   2421  CA  GLN A 385     -24.083   2.189 -15.897  1.00 10.00           C  
ATOM   2422  C   GLN A 385     -23.753   0.699 -15.920  1.00 10.00           C  
ATOM   2423  O   GLN A 385     -24.521  -0.125 -16.424  1.00 10.00           O  
ATOM   2424  CB  GLN A 385     -25.148   2.541 -16.940  1.00 10.00           C  
ATOM   2425  CG  GLN A 385     -26.578   2.382 -16.445  1.00 10.00           C  
ATOM   2426  CD  GLN A 385     -26.919   3.320 -15.303  1.00 10.00           C  
ATOM   2427  NE2 GLN A 385     -26.310   4.495 -15.291  1.00 10.00           N  
ATOM   2428  OE1 GLN A 385     -27.731   2.992 -14.443  1.00 10.00           O  
ATOM   2429  HN  GLN A 385     -22.601   3.606 -15.374  1.00 10.00           H  
ATOM   2430 HE21 GLN A 385     -25.679   4.699 -16.015  1.00 10.00           H  
ATOM   2431 HE22 GLN A 385     -26.511   5.114 -14.558  1.00 10.00           H  
ATOM   2432  N   LYS A 386     -22.600   0.367 -15.366  1.00 10.00           N  
ATOM   2433  CA  LYS A 386     -22.137  -1.009 -15.314  1.00 10.00           C  
ATOM   2434  C   LYS A 386     -21.937  -1.438 -13.868  1.00 10.00           C  
ATOM   2435  O   LYS A 386     -21.719  -0.598 -12.994  1.00 10.00           O  
ATOM   2436  CB  LYS A 386     -20.830  -1.157 -16.101  1.00 10.00           C  
ATOM   2437  CG  LYS A 386     -19.707  -0.249 -15.622  1.00 10.00           C  
ATOM   2438  CD  LYS A 386     -18.604  -0.133 -16.660  1.00 10.00           C  
ATOM   2439  CE  LYS A 386     -17.432   0.674 -16.124  1.00 10.00           C  
ATOM   2440  NZ  LYS A 386     -16.464   1.042 -17.192  1.00 10.00           N1+
ATOM   2441  HN  LYS A 386     -22.046   1.070 -14.968  1.00 10.00           H  
ATOM   2442  HZ1 LYS A 386     -16.861   1.796 -17.791  1.00 10.00           H  
ATOM   2443  HZ2 LYS A 386     -16.256   0.217 -17.789  1.00 10.00           H  
ATOM   2444  HZ3 LYS A 386     -15.578   1.381 -16.769  1.00 10.00           H  
ATOM   2445  N   LEU A 387     -22.022  -2.736 -13.617  1.00 10.00           N  
ATOM   2446  CA  LEU A 387     -21.853  -3.263 -12.271  1.00 10.00           C  
ATOM   2447  C   LEU A 387     -20.382  -3.529 -11.967  1.00 10.00           C  
ATOM   2448  O   LEU A 387     -19.543  -3.519 -12.869  1.00 10.00           O  
ATOM   2449  CB  LEU A 387     -22.693  -4.535 -12.076  1.00 10.00           C  
ATOM   2450  CG  LEU A 387     -22.525  -5.646 -13.123  1.00 10.00           C  
ATOM   2451  CD1 LEU A 387     -21.346  -6.551 -12.784  1.00 10.00           C  
ATOM   2452  CD2 LEU A 387     -23.806  -6.457 -13.258  1.00 10.00           C  
ATOM   2453  HN  LEU A 387     -22.200  -3.357 -14.355  1.00 10.00           H  
ATOM   2454  N   SER A 388     -20.073  -3.752 -10.700  1.00 10.00           N  
ATOM   2455  CA  SER A 388     -18.702  -4.039 -10.296  1.00 10.00           C  
ATOM   2456  C   SER A 388     -18.440  -5.538 -10.407  1.00 10.00           C  
ATOM   2457  O   SER A 388     -19.087  -6.338  -9.729  1.00 10.00           O  
ATOM   2458  CB  SER A 388     -18.459  -3.553  -8.868  1.00 10.00           C  
ATOM   2459  OG  SER A 388     -18.867  -2.199  -8.723  1.00 10.00           O  
ATOM   2460  HN  SER A 388     -20.782  -3.729 -10.019  1.00 10.00           H  
ATOM   2461  HG  SER A 388     -19.614  -2.028  -9.306  1.00 10.00           H  
ATOM   2462  N   GLU A 389     -17.502  -5.917 -11.267  1.00 10.00           N  
ATOM   2463  CA  GLU A 389     -17.192  -7.326 -11.482  1.00 10.00           C  
ATOM   2464  C   GLU A 389     -15.850  -7.739 -10.873  1.00 10.00           C  
ATOM   2465  O   GLU A 389     -15.669  -8.893 -10.476  1.00 10.00           O  
ATOM   2466  CB  GLU A 389     -17.219  -7.639 -12.978  1.00 10.00           C  
ATOM   2467  CG  GLU A 389     -17.351  -9.115 -13.310  1.00 10.00           C  
ATOM   2468  CD  GLU A 389     -17.415  -9.368 -14.801  1.00 10.00           C  
ATOM   2469  OE1 GLU A 389     -18.258 -10.180 -15.238  1.00 10.00           O  
ATOM   2470  OE2 GLU A 389     -16.621  -8.754 -15.544  1.00 10.00           O1-
ATOM   2471  HN  GLU A 389     -17.009  -5.234 -11.772  1.00 10.00           H  
ATOM   2472  N   ASP A 390     -14.912  -6.807 -10.799  1.00 10.00           N  
ATOM   2473  CA  ASP A 390     -13.594  -7.107 -10.245  1.00 10.00           C  
ATOM   2474  C   ASP A 390     -13.619  -7.056  -8.721  1.00 10.00           C  
ATOM   2475  O   ASP A 390     -14.408  -6.324  -8.126  1.00 10.00           O  
ATOM   2476  CB  ASP A 390     -12.528  -6.152 -10.798  1.00 10.00           C  
ATOM   2477  CG  ASP A 390     -11.117  -6.732 -10.768  1.00 10.00           C  
ATOM   2478  OD1 ASP A 390     -10.720  -7.313  -9.736  1.00 10.00           O  
ATOM   2479  OD2 ASP A 390     -10.396  -6.597 -11.780  1.00 10.00           O1-
ATOM   2480  HN  ASP A 390     -15.109  -5.899 -11.108  1.00 10.00           H  
ATOM   2481  N   GLU A 391     -12.761  -7.853  -8.106  1.00 10.00           N  
ATOM   2482  CA  GLU A 391     -12.656  -7.921  -6.656  1.00 10.00           C  
ATOM   2483  C   GLU A 391     -11.235  -8.306  -6.249  1.00 10.00           C  
ATOM   2484  O   GLU A 391     -10.973  -8.661  -5.097  1.00 10.00           O  
ATOM   2485  CB  GLU A 391     -13.662  -8.925  -6.088  1.00 10.00           C  
ATOM   2486  CG  GLU A 391     -13.675 -10.267  -6.801  1.00 10.00           C  
ATOM   2487  CD  GLU A 391     -14.486 -11.312  -6.065  1.00 10.00           C  
ATOM   2488  OE1 GLU A 391     -13.941 -12.400  -5.780  1.00 10.00           O  
ATOM   2489  OE2 GLU A 391     -15.675 -11.060  -5.780  1.00 10.00           O1-
ATOM   2490  HN  GLU A 391     -12.162  -8.407  -8.651  1.00 10.00           H  
ATOM   2491  N   ASN A 392     -10.313  -8.236  -7.202  1.00 10.00           N  
ATOM   2492  CA  ASN A 392      -8.924  -8.587  -6.933  1.00 10.00           C  
ATOM   2493  C   ASN A 392      -8.069  -7.344  -6.758  1.00 10.00           C  
ATOM   2494  O   ASN A 392      -6.966  -7.408  -6.212  1.00 10.00           O  
ATOM   2495  CB  ASN A 392      -8.353  -9.479  -8.036  1.00 10.00           C  
ATOM   2496  CG  ASN A 392      -8.781 -10.927  -7.896  1.00 10.00           C  
ATOM   2497  ND2 ASN A 392      -7.997 -11.710  -7.170  1.00 10.00           N  
ATOM   2498  OD1 ASN A 392      -9.806 -11.342  -8.443  1.00 10.00           O  
ATOM   2499  HN  ASN A 392     -10.569  -7.933  -8.108  1.00 10.00           H  
ATOM   2500 HD21 ASN A 392      -7.190 -11.318  -6.771  1.00 10.00           H  
ATOM   2501 HD22 ASN A 392      -8.253 -12.649  -7.059  1.00 10.00           H  
ATOM   2502  N   LEU A 393      -8.577  -6.213  -7.217  1.00 10.00           N  
ATOM   2503  CA  LEU A 393      -7.855  -4.958  -7.100  1.00 10.00           C  
ATOM   2504  C   LEU A 393      -8.389  -4.138  -5.931  1.00 10.00           C  
ATOM   2505  O   LEU A 393      -9.546  -4.289  -5.534  1.00 10.00           O  
ATOM   2506  CB  LEU A 393      -7.907  -4.161  -8.411  1.00 10.00           C  
ATOM   2507  CG  LEU A 393      -9.095  -3.211  -8.611  1.00 10.00           C  
ATOM   2508  CD1 LEU A 393      -8.866  -2.322  -9.821  1.00 10.00           C  
ATOM   2509  CD2 LEU A 393     -10.394  -3.982  -8.761  1.00 10.00           C  
ATOM   2510  HN  LEU A 393      -9.462  -6.221  -7.644  1.00 10.00           H  
ATOM   2511  N   ALA A 394      -7.547  -3.291  -5.367  1.00 10.00           N  
ATOM   2512  CA  ALA A 394      -7.949  -2.459  -4.245  1.00 10.00           C  
ATOM   2513  C   ALA A 394      -8.686  -1.213  -4.730  1.00 10.00           C  
ATOM   2514  O   ALA A 394      -8.641  -0.876  -5.915  1.00 10.00           O  
ATOM   2515  CB  ALA A 394      -6.739  -2.077  -3.413  1.00 10.00           C  
ATOM   2516  HN  ALA A 394      -6.625  -3.221  -5.715  1.00 10.00           H  
ATOM   2517  N   LEU A 395      -9.358  -0.531  -3.810  1.00 10.00           N  
ATOM   2518  CA  LEU A 395     -10.103   0.676  -4.138  1.00 10.00           C  
ATOM   2519  C   LEU A 395      -9.182   1.740  -4.724  1.00 10.00           C  
ATOM   2520  O   LEU A 395      -9.568   2.480  -5.630  1.00 10.00           O  
ATOM   2521  CB  LEU A 395     -10.821   1.213  -2.900  1.00 10.00           C  
ATOM   2522  CG  LEU A 395     -11.901   0.313  -2.299  1.00 10.00           C  
ATOM   2523  CD1 LEU A 395     -12.450   0.926  -1.021  1.00 10.00           C  
ATOM   2524  CD2 LEU A 395     -13.019   0.078  -3.301  1.00 10.00           C  
ATOM   2525  HN  LEU A 395      -9.356  -0.852  -2.877  1.00 10.00           H  
ATOM   2526  N   ASN A 396      -7.951   1.795  -4.221  1.00 10.00           N  
ATOM   2527  CA  ASN A 396      -6.970   2.761  -4.707  1.00 10.00           C  
ATOM   2528  C   ASN A 396      -6.563   2.450  -6.146  1.00 10.00           C  
ATOM   2529  O   ASN A 396      -6.127   3.334  -6.880  1.00 10.00           O  
ATOM   2530  CB  ASN A 396      -5.739   2.829  -3.791  1.00 10.00           C  
ATOM   2531  CG  ASN A 396      -4.952   1.531  -3.741  1.00 10.00           C  
ATOM   2532  ND2 ASN A 396      -3.920   1.423  -4.564  1.00 10.00           N  
ATOM   2533  OD1 ASN A 396      -5.256   0.639  -2.952  1.00 10.00           O  
ATOM   2534  HN  ASN A 396      -7.699   1.179  -3.499  1.00 10.00           H  
ATOM   2535 HD21 ASN A 396      -3.714   2.184  -5.154  1.00 10.00           H  
ATOM   2536 HD22 ASN A 396      -3.411   0.582  -4.562  1.00 10.00           H  
ATOM   2537  N   GLU A 397      -6.723   1.193  -6.547  1.00 10.00           N  
ATOM   2538  CA  GLU A 397      -6.383   0.775  -7.901  1.00 10.00           C  
ATOM   2539  C   GLU A 397      -7.525   1.098  -8.858  1.00 10.00           C  
ATOM   2540  O   GLU A 397      -7.333   1.179 -10.071  1.00 10.00           O  
ATOM   2541  CB  GLU A 397      -6.065  -0.721  -7.942  1.00 10.00           C  
ATOM   2542  CG  GLU A 397      -4.908  -1.136  -7.049  1.00 10.00           C  
ATOM   2543  CD  GLU A 397      -4.567  -2.606  -7.174  1.00 10.00           C  
ATOM   2544  OE1 GLU A 397      -4.962  -3.391  -6.284  1.00 10.00           O  
ATOM   2545  OE2 GLU A 397      -3.894  -2.984  -8.155  1.00 10.00           O1-
ATOM   2546  HN  GLU A 397      -7.075   0.530  -5.917  1.00 10.00           H  
ATOM   2547  N   CYS A 398      -8.717   1.279  -8.304  1.00 10.00           N  
ATOM   2548  CA  CYS A 398      -9.890   1.603  -9.102  1.00 10.00           C  
ATOM   2549  C   CYS A 398     -10.061   3.118  -9.195  1.00 10.00           C  
ATOM   2550  O   CYS A 398     -10.637   3.635 -10.157  1.00 10.00           O  
ATOM   2551  CB  CYS A 398     -11.141   0.956  -8.500  1.00 10.00           C  
ATOM   2552  SG  CYS A 398     -12.384   0.440  -9.711  1.00 10.00           S  
ATOM   2553  HN  CYS A 398      -8.810   1.188  -7.332  1.00 10.00           H  
ATOM   2554  HG  CYS A 398     -11.766   0.214 -10.864  1.00 10.00           H  
ATOM   2555  N   GLY A 399      -9.559   3.824  -8.186  1.00 10.00           N  
ATOM   2556  CA  GLY A 399      -9.646   5.272  -8.170  1.00 10.00           C  
ATOM   2557  C   GLY A 399     -11.003   5.774  -7.725  1.00 10.00           C  
ATOM   2558  O   GLY A 399     -11.573   6.669  -8.348  1.00 10.00           O  
ATOM   2559  HN  GLY A 399      -9.128   3.354  -7.440  1.00 10.00           H  
ATOM   2560  N   LEU A 400     -11.522   5.202  -6.646  1.00 10.00           N  
ATOM   2561  CA  LEU A 400     -12.825   5.610  -6.122  1.00 10.00           C  
ATOM   2562  C   LEU A 400     -12.666   6.651  -5.018  1.00 10.00           C  
ATOM   2563  O   LEU A 400     -13.634   7.038  -4.362  1.00 10.00           O  
ATOM   2564  CB  LEU A 400     -13.610   4.399  -5.609  1.00 10.00           C  
ATOM   2565  CG  LEU A 400     -13.979   3.342  -6.653  1.00 10.00           C  
ATOM   2566  CD1 LEU A 400     -14.719   2.183  -6.003  1.00 10.00           C  
ATOM   2567  CD2 LEU A 400     -14.814   3.955  -7.770  1.00 10.00           C  
ATOM   2568  HN  LEU A 400     -11.021   4.489  -6.191  1.00 10.00           H  
ATOM   2569  N   VAL A 401     -11.434   7.106  -4.833  1.00 10.00           N  
ATOM   2570  CA  VAL A 401     -11.120   8.099  -3.815  1.00 10.00           C  
ATOM   2571  C   VAL A 401     -11.468   9.508  -4.293  1.00 10.00           C  
ATOM   2572  O   VAL A 401     -11.346   9.818  -5.480  1.00 10.00           O  
ATOM   2573  CB  VAL A 401      -9.629   8.055  -3.403  1.00 10.00           C  
ATOM   2574  CG1 VAL A 401      -9.361   6.894  -2.453  1.00 10.00           C  
ATOM   2575  CG2 VAL A 401      -8.721   7.972  -4.625  1.00 10.00           C  
ATOM   2576  HN  VAL A 401     -10.718   6.768  -5.402  1.00 10.00           H  
ATOM   2577  N   PRO A 402     -11.905  10.381  -3.371  1.00 10.00           N  
ATOM   2578  CA  PRO A 402     -12.068  10.033  -1.960  1.00 10.00           C  
ATOM   2579  C   PRO A 402     -13.452   9.445  -1.652  1.00 10.00           C  
ATOM   2580  O   PRO A 402     -13.590   8.589  -0.781  1.00 10.00           O  
ATOM   2581  CB  PRO A 402     -11.896  11.384  -1.269  1.00 10.00           C  
ATOM   2582  CG  PRO A 402     -12.409  12.388  -2.254  1.00 10.00           C  
ATOM   2583  CD  PRO A 402     -12.235  11.794  -3.632  1.00 10.00           C  
ATOM   2584  N   SER A 403     -14.464   9.892  -2.380  1.00 10.00           N  
ATOM   2585  CA  SER A 403     -15.823   9.422  -2.169  1.00 10.00           C  
ATOM   2586  C   SER A 403     -16.458   9.007  -3.492  1.00 10.00           C  
ATOM   2587  O   SER A 403     -16.309   9.696  -4.505  1.00 10.00           O  
ATOM   2588  CB  SER A 403     -16.655  10.524  -1.511  1.00 10.00           C  
ATOM   2589  OG  SER A 403     -15.862  11.288  -0.616  1.00 10.00           O  
ATOM   2590  HN  SER A 403     -14.293  10.551  -3.083  1.00 10.00           H  
ATOM   2591  HG  SER A 403     -16.397  11.554   0.138  1.00 10.00           H  
ATOM   2592  N   ALA A 404     -17.165   7.886  -3.483  1.00 10.00           N  
ATOM   2593  CA  ALA A 404     -17.818   7.388  -4.686  1.00 10.00           C  
ATOM   2594  C   ALA A 404     -19.307   7.166  -4.456  1.00 10.00           C  
ATOM   2595  O   ALA A 404     -19.741   6.914  -3.328  1.00 10.00           O  
ATOM   2596  CB  ALA A 404     -17.157   6.106  -5.163  1.00 10.00           C  
ATOM   2597  HN  ALA A 404     -17.254   7.382  -2.642  1.00 10.00           H  
ATOM   2598  N   LEU A 405     -20.083   7.270  -5.524  1.00 10.00           N  
ATOM   2599  CA  LEU A 405     -21.526   7.077  -5.451  1.00 10.00           C  
ATOM   2600  C   LEU A 405     -21.942   5.871  -6.290  1.00 10.00           C  
ATOM   2601  O   LEU A 405     -21.729   5.840  -7.502  1.00 10.00           O  
ATOM   2602  CB  LEU A 405     -22.249   8.337  -5.938  1.00 10.00           C  
ATOM   2603  CG  LEU A 405     -23.765   8.383  -5.721  1.00 10.00           C  
ATOM   2604  CD1 LEU A 405     -24.099   8.398  -4.237  1.00 10.00           C  
ATOM   2605  CD2 LEU A 405     -24.362   9.598  -6.416  1.00 10.00           C  
ATOM   2606  HN  LEU A 405     -19.674   7.489  -6.391  1.00 10.00           H  
ATOM   2607  N   LEU A 406     -22.529   4.881  -5.639  1.00 10.00           N  
ATOM   2608  CA  LEU A 406     -22.964   3.664  -6.310  1.00 10.00           C  
ATOM   2609  C   LEU A 406     -24.485   3.598  -6.367  1.00 10.00           C  
ATOM   2610  O   LEU A 406     -25.172   4.423  -5.765  1.00 10.00           O  
ATOM   2611  CB  LEU A 406     -22.414   2.436  -5.579  1.00 10.00           C  
ATOM   2612  CG  LEU A 406     -20.904   2.420  -5.335  1.00 10.00           C  
ATOM   2613  CD1 LEU A 406     -20.537   1.358  -4.312  1.00 10.00           C  
ATOM   2614  CD2 LEU A 406     -20.146   2.202  -6.635  1.00 10.00           C  
ATOM   2615  HN  LEU A 406     -22.687   4.973  -4.670  1.00 10.00           H  
ATOM   2616  N   THR A 407     -25.012   2.618  -7.083  1.00 10.00           N  
ATOM   2617  CA  THR A 407     -26.452   2.461  -7.211  1.00 10.00           C  
ATOM   2618  C   THR A 407     -26.874   1.022  -6.924  1.00 10.00           C  
ATOM   2619  O   THR A 407     -26.303   0.082  -7.475  1.00 10.00           O  
ATOM   2620  CB  THR A 407     -26.924   2.862  -8.622  1.00 10.00           C  
ATOM   2621  CG2 THR A 407     -28.394   3.254  -8.598  1.00 10.00           C  
ATOM   2622  OG1 THR A 407     -26.145   3.980  -9.084  1.00 10.00           O  
ATOM   2623  HN  THR A 407     -24.417   1.978  -7.538  1.00 10.00           H  
ATOM   2624  HG1 THR A 407     -25.208   3.790  -8.956  1.00 10.00           H  
ATOM   2625  N   PHE A 408     -27.861   0.860  -6.052  1.00 10.00           N  
ATOM   2626  CA  PHE A 408     -28.365  -0.459  -5.694  1.00 10.00           C  
ATOM   2627  C   PHE A 408     -29.547  -0.838  -6.583  1.00 10.00           C  
ATOM   2628  O   PHE A 408     -30.590  -0.179  -6.562  1.00 10.00           O  
ATOM   2629  CB  PHE A 408     -28.784  -0.474  -4.218  1.00 10.00           C  
ATOM   2630  CG  PHE A 408     -29.332  -1.787  -3.733  1.00 10.00           C  
ATOM   2631  CD1 PHE A 408     -28.485  -2.852  -3.476  1.00 10.00           C  
ATOM   2632  CD2 PHE A 408     -30.695  -1.952  -3.524  1.00 10.00           C  
ATOM   2633  CE1 PHE A 408     -28.983  -4.058  -3.020  1.00 10.00           C  
ATOM   2634  CE2 PHE A 408     -31.200  -3.156  -3.069  1.00 10.00           C  
ATOM   2635  CZ  PHE A 408     -30.342  -4.210  -2.817  1.00 10.00           C  
ATOM   2636  HN  PHE A 408     -28.268   1.652  -5.634  1.00 10.00           H  
ATOM   2637  N   SER A 409     -29.377  -1.894  -7.362  1.00 10.00           N  
ATOM   2638  CA  SER A 409     -30.420  -2.362  -8.261  1.00 10.00           C  
ATOM   2639  C   SER A 409     -30.646  -3.866  -8.109  1.00 10.00           C  
ATOM   2640  O   SER A 409     -29.921  -4.544  -7.377  1.00 10.00           O  
ATOM   2641  CB  SER A 409     -30.052  -2.018  -9.708  1.00 10.00           C  
ATOM   2642  OG  SER A 409     -28.655  -2.135  -9.922  1.00 10.00           O  
ATOM   2643  HN  SER A 409     -28.520  -2.376  -7.337  1.00 10.00           H  
ATOM   2644  HG  SER A 409     -28.490  -2.543 -10.788  1.00 10.00           H  
ATOM   2645  N   TRP A 410     -31.656  -4.380  -8.796  1.00 10.00           N  
ATOM   2646  CA  TRP A 410     -31.973  -5.800  -8.748  1.00 10.00           C  
ATOM   2647  C   TRP A 410     -31.458  -6.499 -10.003  1.00 10.00           C  
ATOM   2648  O   TRP A 410     -31.539  -5.955 -11.108  1.00 10.00           O  
ATOM   2649  CB  TRP A 410     -33.485  -6.014  -8.606  1.00 10.00           C  
ATOM   2650  CG  TRP A 410     -34.051  -5.529  -7.304  1.00 10.00           C  
ATOM   2651  CD1 TRP A 410     -35.064  -4.628  -7.138  1.00 10.00           C  
ATOM   2652  CD2 TRP A 410     -33.641  -5.916  -5.987  1.00 10.00           C  
ATOM   2653  CE2 TRP A 410     -34.450  -5.210  -5.076  1.00 10.00           C  
ATOM   2654  CE3 TRP A 410     -32.673  -6.794  -5.489  1.00 10.00           C  
ATOM   2655  NE1 TRP A 410     -35.307  -4.431  -5.802  1.00 10.00           N  
ATOM   2656  CZ2 TRP A 410     -34.317  -5.349  -3.698  1.00 10.00           C  
ATOM   2657  CZ3 TRP A 410     -32.543  -6.931  -4.120  1.00 10.00           C  
ATOM   2658  CH2 TRP A 410     -33.362  -6.214  -3.242  1.00 10.00           C  
ATOM   2659  HN  TRP A 410     -32.199  -3.791  -9.359  1.00 10.00           H  
ATOM   2660  HE1 TRP A 410     -35.989  -3.827  -5.428  1.00 10.00           H  
ATOM   2661  N   ASP A 411     -30.930  -7.701  -9.831  1.00 10.00           N  
ATOM   2662  CA  ASP A 411     -30.402  -8.468 -10.954  1.00 10.00           C  
ATOM   2663  C   ASP A 411     -31.511  -9.277 -11.614  1.00 10.00           C  
ATOM   2664  O   ASP A 411     -31.444  -9.608 -12.800  1.00 10.00           O  
ATOM   2665  CB  ASP A 411     -29.263  -9.387 -10.504  1.00 10.00           C  
ATOM   2666  CG  ASP A 411     -28.608 -10.115 -11.662  1.00 10.00           C  
ATOM   2667  OD1 ASP A 411     -28.041  -9.439 -12.548  1.00 10.00           O  
ATOM   2668  OD2 ASP A 411     -28.651 -11.367 -11.692  1.00 10.00           O1-
ATOM   2669  HN  ASP A 411     -30.903  -8.087  -8.930  1.00 10.00           H  
ATOM   2670  N   MET A 412     -32.533  -9.593 -10.835  1.00 10.00           N  
ATOM   2671  CA  MET A 412     -33.669 -10.356 -11.332  1.00 10.00           C  
ATOM   2672  C   MET A 412     -34.695  -9.430 -11.972  1.00 10.00           C  
ATOM   2673  O   MET A 412     -34.755  -8.239 -11.657  1.00 10.00           O  
ATOM   2674  CB  MET A 412     -34.322 -11.142 -10.200  1.00 10.00           C  
ATOM   2675  CG  MET A 412     -33.688 -12.495  -9.938  1.00 10.00           C  
ATOM   2676  SD  MET A 412     -34.532 -13.409  -8.636  1.00 10.00           S  
ATOM   2677  CE  MET A 412     -33.887 -15.053  -8.920  1.00 10.00           C  
ATOM   2678  HN  MET A 412     -32.530  -9.298  -9.897  1.00 10.00           H  
ATOM   2679  N   ALA A 413     -35.492  -9.976 -12.875  1.00 10.00           N  
ATOM   2680  CA  ALA A 413     -36.516  -9.201 -13.553  1.00 10.00           C  
ATOM   2681  C   ALA A 413     -37.824  -9.284 -12.781  1.00 10.00           C  
ATOM   2682  O   ALA A 413     -38.120 -10.305 -12.157  1.00 10.00           O  
ATOM   2683  CB  ALA A 413     -36.711  -9.708 -14.974  1.00 10.00           C  
ATOM   2684  HN  ALA A 413     -35.397 -10.929 -13.081  1.00 10.00           H  
ATOM   2685  N   VAL A 414     -38.604  -8.214 -12.819  1.00 10.00           N  
ATOM   2686  CA  VAL A 414     -39.876  -8.180 -12.116  1.00 10.00           C  
ATOM   2687  C   VAL A 414     -41.001  -7.726 -13.040  1.00 10.00           C  
ATOM   2688  O   VAL A 414     -40.921  -6.665 -13.660  1.00 10.00           O  
ATOM   2689  CB  VAL A 414     -39.814  -7.302 -10.839  1.00 10.00           C  
ATOM   2690  CG1 VAL A 414     -39.363  -5.884 -11.155  1.00 10.00           C  
ATOM   2691  CG2 VAL A 414     -41.149  -7.302 -10.108  1.00 10.00           C  
ATOM   2692  HN  VAL A 414     -38.320  -7.430 -13.334  1.00 10.00           H  
ATOM   2693  N   LEU A 415     -42.030  -8.550 -13.151  1.00 10.00           N  
ATOM   2694  CA  LEU A 415     -43.168  -8.244 -14.003  1.00 10.00           C  
ATOM   2695  C   LEU A 415     -44.456  -8.792 -13.401  1.00 10.00           C  
ATOM   2696  O   LEU A 415     -45.420  -8.059 -13.191  1.00 10.00           O  
ATOM   2697  CB  LEU A 415     -42.949  -8.833 -15.404  1.00 10.00           C  
ATOM   2698  CG  LEU A 415     -44.092  -8.667 -16.410  1.00 10.00           C  
ATOM   2699  CD1 LEU A 415     -44.269  -7.205 -16.794  1.00 10.00           C  
ATOM   2700  CD2 LEU A 415     -43.841  -9.519 -17.643  1.00 10.00           C  
ATOM   2701  HN  LEU A 415     -42.021  -9.396 -12.652  1.00 10.00           H  
ATOM   2702  N   GLU A 416     -44.459 -10.080 -13.112  1.00 10.00           N  
ATOM   2703  CA  GLU A 416     -45.632 -10.729 -12.549  1.00 10.00           C  
ATOM   2704  C   GLU A 416     -45.607 -10.717 -11.023  1.00 10.00           C  
ATOM   2705  O   GLU A 416     -46.648 -10.799 -10.376  1.00 10.00           O  
ATOM   2706  CB  GLU A 416     -45.710 -12.167 -13.057  1.00 10.00           C  
ATOM   2707  CG  GLU A 416     -47.052 -12.839 -12.851  1.00 10.00           C  
ATOM   2708  CD  GLU A 416     -46.923 -14.341 -12.823  1.00 10.00           C  
ATOM   2709  OE1 GLU A 416     -46.705 -14.943 -13.896  1.00 10.00           O  
ATOM   2710  OE2 GLU A 416     -47.020 -14.925 -11.728  1.00 10.00           O1-
ATOM   2711  HN  GLU A 416     -43.656 -10.617 -13.297  1.00 10.00           H  
ATOM   2712  N   ASP A 417     -44.417 -10.598 -10.452  1.00 10.00           N  
ATOM   2713  CA  ASP A 417     -44.260 -10.596  -9.002  1.00 10.00           C  
ATOM   2714  C   ASP A 417     -45.019  -9.451  -8.343  1.00 10.00           C  
ATOM   2715  O   ASP A 417     -45.581  -9.610  -7.260  1.00 10.00           O  
ATOM   2716  CB  ASP A 417     -42.783 -10.547  -8.615  1.00 10.00           C  
ATOM   2717  CG  ASP A 417     -42.515 -11.233  -7.293  1.00 10.00           C  
ATOM   2718  OD1 ASP A 417     -41.832 -10.639  -6.436  1.00 10.00           O  
ATOM   2719  OD2 ASP A 417     -42.983 -12.377  -7.108  1.00 10.00           O1-
ATOM   2720  HN  ASP A 417     -43.621 -10.518 -11.019  1.00 10.00           H  
ATOM   2721  N   ILE A 418     -45.064  -8.309  -9.014  1.00 10.00           N  
ATOM   2722  CA  ILE A 418     -45.754  -7.141  -8.480  1.00 10.00           C  
ATOM   2723  C   ILE A 418     -47.264  -7.238  -8.661  1.00 10.00           C  
ATOM   2724  O   ILE A 418     -48.003  -6.359  -8.230  1.00 10.00           O  
ATOM   2725  CB  ILE A 418     -45.252  -5.823  -9.108  1.00 10.00           C  
ATOM   2726  CG1 ILE A 418     -45.239  -5.913 -10.638  1.00 10.00           C  
ATOM   2727  CG2 ILE A 418     -43.876  -5.466  -8.568  1.00 10.00           C  
ATOM   2728  CD1 ILE A 418     -45.030  -4.584 -11.331  1.00 10.00           C  
ATOM   2729  HN  ILE A 418     -44.625  -8.248  -9.886  1.00 10.00           H  
ATOM   2730  N   LYS A 419     -47.725  -8.310  -9.291  1.00 10.00           N  
ATOM   2731  CA  LYS A 419     -49.152  -8.503  -9.521  1.00 10.00           C  
ATOM   2732  C   LYS A 419     -49.774  -9.358  -8.422  1.00 10.00           C  
ATOM   2733  O   LYS A 419     -50.909  -9.823  -8.541  1.00 10.00           O  
ATOM   2734  CB  LYS A 419     -49.394  -9.139 -10.892  1.00 10.00           C  
ATOM   2735  CG  LYS A 419     -48.853  -8.329 -12.064  1.00 10.00           C  
ATOM   2736  CD  LYS A 419     -49.352  -6.890 -12.031  1.00 10.00           C  
ATOM   2737  CE  LYS A 419     -50.859  -6.817 -12.206  1.00 10.00           C  
ATOM   2738  NZ  LYS A 419     -51.374  -5.439 -12.003  1.00 10.00           N1+
ATOM   2739  HN  LYS A 419     -47.092  -8.988  -9.614  1.00 10.00           H  
ATOM   2740  HZ1 LYS A 419     -51.304  -5.174 -10.999  1.00 10.00           H  
ATOM   2741  HZ2 LYS A 419     -52.366  -5.380 -12.299  1.00 10.00           H  
ATOM   2742  HZ3 LYS A 419     -50.818  -4.763 -12.566  1.00 10.00           H  
ATOM   2743  N   ALA A 420     -49.022  -9.558  -7.355  1.00 10.00           N  
ATOM   2744  CA  ALA A 420     -49.487 -10.349  -6.227  1.00 10.00           C  
ATOM   2745  C   ALA A 420     -50.486  -9.559  -5.388  1.00 10.00           C  
ATOM   2746  O   ALA A 420     -50.467  -8.325  -5.379  1.00 10.00           O  
ATOM   2747  CB  ALA A 420     -48.311 -10.788  -5.372  1.00 10.00           C  
ATOM   2748  HN  ALA A 420     -48.130  -9.156  -7.320  1.00 10.00           H  
ATOM   2749  N   ALA A 421     -51.356 -10.272  -4.690  1.00 10.00           N  
ATOM   2750  CA  ALA A 421     -52.354  -9.643  -3.842  1.00 10.00           C  
ATOM   2751  C   ALA A 421     -51.692  -9.016  -2.621  1.00 10.00           C  
ATOM   2752  O   ALA A 421     -51.213  -9.720  -1.730  1.00 10.00           O  
ATOM   2753  CB  ALA A 421     -53.408 -10.656  -3.421  1.00 10.00           C  
ATOM   2754  HN  ALA A 421     -51.326 -11.253  -4.747  1.00 10.00           H  
ATOM   2755  N   GLY A 422     -51.643  -7.690  -2.600  1.00 10.00           N  
ATOM   2756  CA  GLY A 422     -51.034  -6.983  -1.493  1.00 10.00           C  
ATOM   2757  C   GLY A 422     -49.565  -6.693  -1.737  1.00 10.00           C  
ATOM   2758  O   GLY A 422     -48.823  -6.394  -0.801  1.00 10.00           O  
ATOM   2759  HN  GLY A 422     -52.028  -7.182  -3.348  1.00 10.00           H  
ATOM   2760  N   ALA A 423     -49.144  -6.790  -2.995  1.00 10.00           N  
ATOM   2761  CA  ALA A 423     -47.755  -6.537  -3.362  1.00 10.00           C  
ATOM   2762  C   ALA A 423     -47.396  -5.066  -3.174  1.00 10.00           C  
ATOM   2763  O   ALA A 423     -47.799  -4.207  -3.961  1.00 10.00           O  
ATOM   2764  CB  ALA A 423     -47.493  -6.970  -4.796  1.00 10.00           C  
ATOM   2765  HN  ALA A 423     -49.786  -7.038  -3.693  1.00 10.00           H  
ATOM   2766  N   GLU A 424     -46.636  -4.785  -2.129  1.00 10.00           N  
ATOM   2767  CA  GLU A 424     -46.222  -3.431  -1.819  1.00 10.00           C  
ATOM   2768  C   GLU A 424     -44.761  -3.440  -1.394  1.00 10.00           C  
ATOM   2769  O   GLU A 424     -44.353  -4.314  -0.628  1.00 10.00           O  
ATOM   2770  CB  GLU A 424     -47.096  -2.877  -0.686  1.00 10.00           C  
ATOM   2771  CG  GLU A 424     -46.933  -1.386  -0.432  1.00 10.00           C  
ATOM   2772  CD  GLU A 424     -47.831  -0.885   0.680  1.00 10.00           C  
ATOM   2773  OE1 GLU A 424     -47.518  -1.135   1.861  1.00 10.00           O  
ATOM   2774  OE2 GLU A 424     -48.851  -0.231   0.380  1.00 10.00           O1-
ATOM   2775  HN  GLU A 424     -46.334  -5.519  -1.549  1.00 10.00           H  
ATOM   2776  N   PRO A 425     -43.955  -2.494  -1.912  1.00 10.00           N  
ATOM   2777  CA  PRO A 425     -42.526  -2.388  -1.580  1.00 10.00           C  
ATOM   2778  C   PRO A 425     -42.290  -2.372  -0.071  1.00 10.00           C  
ATOM   2779  O   PRO A 425     -42.555  -1.370   0.605  1.00 10.00           O  
ATOM   2780  CB  PRO A 425     -42.122  -1.045  -2.188  1.00 10.00           C  
ATOM   2781  CG  PRO A 425     -43.073  -0.841  -3.312  1.00 10.00           C  
ATOM   2782  CD  PRO A 425     -44.372  -1.460  -2.878  1.00 10.00           C  
ATOM   2783  N   ASP A 426     -41.803  -3.489   0.447  1.00 10.00           N  
ATOM   2784  CA  ASP A 426     -41.538  -3.631   1.872  1.00 10.00           C  
ATOM   2785  C   ASP A 426     -40.100  -3.249   2.201  1.00 10.00           C  
ATOM   2786  O   ASP A 426     -39.290  -2.985   1.310  1.00 10.00           O  
ATOM   2787  CB  ASP A 426     -41.809  -5.078   2.308  1.00 10.00           C  
ATOM   2788  CG  ASP A 426     -41.980  -5.257   3.808  1.00 10.00           C  
ATOM   2789  OD1 ASP A 426     -42.104  -6.417   4.253  1.00 10.00           O  
ATOM   2790  OD2 ASP A 426     -41.989  -4.248   4.546  1.00 10.00           O1-
ATOM   2791  HN  ASP A 426     -41.613  -4.247  -0.149  1.00 10.00           H  
ATOM   2792  N   SER A 427     -39.794  -3.234   3.482  1.00 10.00           N  
ATOM   2793  CA  SER A 427     -38.470  -2.894   3.962  1.00 10.00           C  
ATOM   2794  C   SER A 427     -37.571  -4.128   3.917  1.00 10.00           C  
ATOM   2795  O   SER A 427     -38.046  -5.248   4.099  1.00 10.00           O  
ATOM   2796  CB  SER A 427     -38.591  -2.374   5.393  1.00 10.00           C  
ATOM   2797  OG  SER A 427     -39.779  -1.601   5.536  1.00 10.00           O  
ATOM   2798  HN  SER A 427     -40.487  -3.492   4.136  1.00 10.00           H  
ATOM   2799  HG  SER A 427     -40.436  -1.903   4.896  1.00 10.00           H  
ATOM   2800  N   ILE A 428     -36.283  -3.931   3.656  1.00 10.00           N  
ATOM   2801  CA  ILE A 428     -35.349  -5.049   3.581  1.00 10.00           C  
ATOM   2802  C   ILE A 428     -34.100  -4.806   4.438  1.00 10.00           C  
ATOM   2803  O   ILE A 428     -33.258  -5.690   4.605  1.00 10.00           O  
ATOM   2804  CB  ILE A 428     -34.966  -5.364   2.115  1.00 10.00           C  
ATOM   2805  CG1 ILE A 428     -34.273  -6.726   2.002  1.00 10.00           C  
ATOM   2806  CG2 ILE A 428     -34.113  -4.255   1.515  1.00 10.00           C  
ATOM   2807  CD1 ILE A 428     -34.030  -7.178   0.578  1.00 10.00           C  
ATOM   2808  HN  ILE A 428     -35.955  -3.018   3.508  1.00 10.00           H  
ATOM   2809  N   LEU A 429     -33.994  -3.607   4.994  1.00 10.00           N  
ATOM   2810  CA  LEU A 429     -32.860  -3.255   5.838  1.00 10.00           C  
ATOM   2811  C   LEU A 429     -33.070  -3.810   7.242  1.00 10.00           C  
ATOM   2812  O   LEU A 429     -34.205  -3.897   7.713  1.00 10.00           O  
ATOM   2813  CB  LEU A 429     -32.691  -1.732   5.898  1.00 10.00           C  
ATOM   2814  CG  LEU A 429     -31.485  -1.208   6.685  1.00 10.00           C  
ATOM   2815  CD1 LEU A 429     -30.201  -1.403   5.897  1.00 10.00           C  
ATOM   2816  CD2 LEU A 429     -31.674   0.254   7.056  1.00 10.00           C  
ATOM   2817  HN  LEU A 429     -34.700  -2.947   4.844  1.00 10.00           H  
ATOM   2818  N   LYS A 430     -31.978  -4.201   7.896  1.00 10.00           N  
ATOM   2819  CA  LYS A 430     -32.048  -4.737   9.250  1.00 10.00           C  
ATOM   2820  C   LYS A 430     -32.751  -3.755  10.184  1.00 10.00           C  
ATOM   2821  O   LYS A 430     -32.342  -2.596  10.295  1.00 10.00           O  
ATOM   2822  CB  LYS A 430     -30.645  -5.052   9.781  1.00 10.00           C  
ATOM   2823  CG  LYS A 430     -30.141  -6.446   9.443  1.00 10.00           C  
ATOM   2824  CD  LYS A 430     -28.779  -6.698  10.068  1.00 10.00           C  
ATOM   2825  CE  LYS A 430     -28.434  -8.178  10.081  1.00 10.00           C  
ATOM   2826  NZ  LYS A 430     -28.130  -8.694   8.721  1.00 10.00           N1+
ATOM   2827  HN  LYS A 430     -31.103  -4.130   7.453  1.00 10.00           H  
ATOM   2828  HZ1 LYS A 430     -27.274  -8.232   8.344  1.00 10.00           H  
ATOM   2829  HZ2 LYS A 430     -28.924  -8.504   8.075  1.00 10.00           H  
ATOM   2830  HZ3 LYS A 430     -27.965  -9.720   8.757  1.00 10.00           H  
ATOM   2831  N   PRO A 431     -33.823  -4.208  10.859  1.00 10.00           N  
ATOM   2832  CA  PRO A 431     -34.601  -3.378  11.792  1.00 10.00           C  
ATOM   2833  C   PRO A 431     -33.717  -2.703  12.834  1.00 10.00           C  
ATOM   2834  O   PRO A 431     -33.965  -1.564  13.231  1.00 10.00           O  
ATOM   2835  CB  PRO A 431     -35.538  -4.386  12.462  1.00 10.00           C  
ATOM   2836  CG  PRO A 431     -35.708  -5.451  11.439  1.00 10.00           C  
ATOM   2837  CD  PRO A 431     -34.379  -5.568  10.748  1.00 10.00           C  
ATOM   2838  N   GLU A 432     -32.667  -3.405  13.250  1.00 10.00           N  
ATOM   2839  CA  GLU A 432     -31.731  -2.882  14.239  1.00 10.00           C  
ATOM   2840  C   GLU A 432     -31.061  -1.601  13.738  1.00 10.00           C  
ATOM   2841  O   GLU A 432     -30.740  -0.705  14.521  1.00 10.00           O  
ATOM   2842  CB  GLU A 432     -30.670  -3.930  14.576  1.00 10.00           C  
ATOM   2843  CG  GLU A 432     -31.237  -5.293  14.936  1.00 10.00           C  
ATOM   2844  CD  GLU A 432     -30.165  -6.262  15.386  1.00 10.00           C  
ATOM   2845  OE1 GLU A 432     -29.387  -6.733  14.530  1.00 10.00           O  
ATOM   2846  OE2 GLU A 432     -30.093  -6.557  16.597  1.00 10.00           O1-
ATOM   2847  HN  GLU A 432     -32.520  -4.302  12.882  1.00 10.00           H  
ATOM   2848  N   LEU A 433     -30.863  -1.525  12.426  1.00 10.00           N  
ATOM   2849  CA  LEU A 433     -30.244  -0.364  11.807  1.00 10.00           C  
ATOM   2850  C   LEU A 433     -31.294   0.708  11.535  1.00 10.00           C  
ATOM   2851  O   LEU A 433     -30.993   1.900  11.525  1.00 10.00           O  
ATOM   2852  CB  LEU A 433     -29.540  -0.761  10.503  1.00 10.00           C  
ATOM   2853  CG  LEU A 433     -28.111  -1.302  10.630  1.00 10.00           C  
ATOM   2854  CD1 LEU A 433     -28.102  -2.709  11.210  1.00 10.00           C  
ATOM   2855  CD2 LEU A 433     -27.409  -1.276   9.281  1.00 10.00           C  
ATOM   2856  HN  LEU A 433     -31.150  -2.269  11.857  1.00 10.00           H  
ATOM   2857  N   LEU A 434     -32.534   0.271  11.337  1.00 10.00           N  
ATOM   2858  CA  LEU A 434     -33.643   1.182  11.073  1.00 10.00           C  
ATOM   2859  C   LEU A 434     -33.897   2.082  12.277  1.00 10.00           C  
ATOM   2860  O   LEU A 434     -34.384   3.203  12.138  1.00 10.00           O  
ATOM   2861  CB  LEU A 434     -34.912   0.401  10.713  1.00 10.00           C  
ATOM   2862  CG  LEU A 434     -34.979  -0.174   9.295  1.00 10.00           C  
ATOM   2863  CD1 LEU A 434     -36.132  -1.159   9.168  1.00 10.00           C  
ATOM   2864  CD2 LEU A 434     -35.118   0.942   8.273  1.00 10.00           C  
ATOM   2865  HN  LEU A 434     -32.708  -0.694  11.364  1.00 10.00           H  
ATOM   2866  N   SER A 435     -33.555   1.590  13.460  1.00 10.00           N  
ATOM   2867  CA  SER A 435     -33.733   2.353  14.685  1.00 10.00           C  
ATOM   2868  C   SER A 435     -32.584   3.347  14.874  1.00 10.00           C  
ATOM   2869  O   SER A 435     -32.620   4.191  15.770  1.00 10.00           O  
ATOM   2870  CB  SER A 435     -33.804   1.402  15.883  1.00 10.00           C  
ATOM   2871  OG  SER A 435     -34.140   0.088  15.467  1.00 10.00           O  
ATOM   2872  HN  SER A 435     -33.186   0.681  13.514  1.00 10.00           H  
ATOM   2873  HG  SER A 435     -34.950   0.113  14.938  1.00 10.00           H  
ATOM   2874  N   ALA A 436     -31.571   3.249  14.018  1.00 10.00           N  
ATOM   2875  CA  ALA A 436     -30.409   4.125  14.091  1.00 10.00           C  
ATOM   2876  C   ALA A 436     -30.244   4.913  12.793  1.00 10.00           C  
ATOM   2877  O   ALA A 436     -29.181   5.481  12.528  1.00 10.00           O  
ATOM   2878  CB  ALA A 436     -29.154   3.314  14.384  1.00 10.00           C  
ATOM   2879  HN  ALA A 436     -31.610   2.569  13.309  1.00 10.00           H  
ATOM   2880  N   ILE A 437     -31.303   4.942  11.990  1.00 10.00           N  
ATOM   2881  CA  ILE A 437     -31.282   5.659  10.722  1.00 10.00           C  
ATOM   2882  C   ILE A 437     -31.333   7.166  10.968  1.00 10.00           C  
ATOM   2883  O   ILE A 437     -32.002   7.628  11.897  1.00 10.00           O  
ATOM   2884  CB  ILE A 437     -32.437   5.214   9.787  1.00 10.00           C  
ATOM   2885  CG1 ILE A 437     -32.191   5.688   8.352  1.00 10.00           C  
ATOM   2886  CG2 ILE A 437     -33.789   5.704  10.292  1.00 10.00           C  
ATOM   2887  CD1 ILE A 437     -33.084   5.020   7.327  1.00 10.00           C  
ATOM   2888  HN  ILE A 437     -32.118   4.475  12.262  1.00 10.00           H  
ATOM   2889  N   GLU A 438     -30.614   7.927  10.157  1.00 10.00           N  
ATOM   2890  CA  GLU A 438     -30.577   9.373  10.308  1.00 10.00           C  
ATOM   2891  C   GLU A 438     -31.115  10.057   9.061  1.00 10.00           C  
ATOM   2892  O   GLU A 438     -31.102   9.478   7.976  1.00 10.00           O  
ATOM   2893  CB  GLU A 438     -29.144   9.827  10.578  1.00 10.00           C  
ATOM   2894  CG  GLU A 438     -28.427   8.993  11.626  1.00 10.00           C  
ATOM   2895  CD  GLU A 438     -27.004   9.440  11.846  1.00 10.00           C  
ATOM   2896  OE1 GLU A 438     -26.077   8.747  11.381  1.00 10.00           O  
ATOM   2897  OE2 GLU A 438     -26.803  10.492  12.488  1.00 10.00           O1-
ATOM   2898  HN  GLU A 438     -30.095   7.507   9.432  1.00 10.00           H  
ATOM   2899  N   LYS A 439     -31.599  11.281   9.221  1.00 10.00           N  
ATOM   2900  CA  LYS A 439     -32.136  12.044   8.105  1.00 10.00           C  
ATOM   2901  C   LYS A 439     -31.021  12.739   7.336  1.00 10.00           C  
ATOM   2902  O   LYS A 439     -30.042  13.210   7.926  1.00 10.00           O  
ATOM   2903  CB  LYS A 439     -33.164  13.070   8.588  1.00 10.00           C  
ATOM   2904  CG  LYS A 439     -34.481  12.468   9.046  1.00 10.00           C  
ATOM   2905  CD  LYS A 439     -35.539  13.542   9.224  1.00 10.00           C  
ATOM   2906  CE  LYS A 439     -36.897  12.939   9.539  1.00 10.00           C  
ATOM   2907  NZ  LYS A 439     -37.951  13.984   9.643  1.00 10.00           N1+
ATOM   2908  HN  LYS A 439     -31.596  11.682  10.117  1.00 10.00           H  
ATOM   2909  HZ1 LYS A 439     -38.873  13.546   9.838  1.00 10.00           H  
ATOM   2910  HZ2 LYS A 439     -38.017  14.525   8.755  1.00 10.00           H  
ATOM   2911  HZ3 LYS A 439     -37.725  14.641  10.414  1.00 10.00           H  
ATOM   2912  N   LEU A 440     -31.169  12.787   6.019  1.00 10.00           N  
ATOM   2913  CA  LEU A 440     -30.183  13.427   5.163  1.00 10.00           C  
ATOM   2914  C   LEU A 440     -30.162  14.934   5.390  1.00 10.00           C  
ATOM   2915  O   LEU A 440     -29.152  15.493   5.814  1.00 10.00           O  
ATOM   2916  CB  LEU A 440     -30.468  13.118   3.693  1.00 10.00           C  
ATOM   2917  CG  LEU A 440     -29.391  13.550   2.698  1.00 10.00           C  
ATOM   2918  CD1 LEU A 440     -28.155  12.673   2.833  1.00 10.00           C  
ATOM   2919  CD2 LEU A 440     -29.927  13.527   1.275  1.00 10.00           C  
ATOM   2920  HN  LEU A 440     -31.960  12.369   5.610  1.00 10.00           H  
ATOM   2921  N   LEU A 441     -31.284  15.585   5.116  1.00 10.00           N  
ATOM   2922  CA  LEU A 441     -31.395  17.029   5.292  1.00 10.00           C  
ATOM   2923  C   LEU A 441     -32.691  17.373   6.010  1.00 10.00           C  
ATOM   2924  O   LEU A 441     -33.670  16.628   5.910  1.00 10.00           O  
ATOM   2925  CB  LEU A 441     -31.342  17.742   3.936  1.00 10.00           C  
ATOM   2926  CG  LEU A 441     -30.048  17.586   3.133  1.00 10.00           C  
ATOM   2927  CD1 LEU A 441     -30.225  18.134   1.726  1.00 10.00           C  
ATOM   2928  CD2 LEU A 441     -28.892  18.284   3.835  1.00 10.00           C  
ATOM   2929  HN  LEU A 441     -32.061  15.084   4.794  1.00 10.00           H  
END
