# Supplementary material for: The UBX domain in UBXD1 organizes ubiquitin binding at the C-terminus of the VCP/p97 AAA-ATPase
Source: Nat Commun. 2023 Jun 5;14:3258. doi: 10.1038/s41467-023-38604-4 (PMC10241913; doi:10.1038/s41467-023-38604-4)
Supplement: Supplementary file 3 — Supplementary Data 1-14 [file 41467_2023_38604_MOESM3_ESM.zip › Supplementary_Data_10_PX_UBXD1-PUB+HR23b-UBL-F69BpA.xlsx]

## Sheet: Tabelle1
Supplementary Data 10: Identified intermolecular chemical cross-links between UBXD1-PUB and HR23b-UBL-F69BpA present in four technical replicates.
The x marks the photo-reactive amino acid p-Benzoyl-L-phenylalanine (BpA) in the peptide sequence.
Protein 1	XL Aa 1	Peptide 1	Protein 2	XL Aa 2	Peptide 2
UBXD1-PUB	236	VLLPAQDQEDPEEFYVLSETTLAQPQSLER	HR23b-UBL-F69BpA	69	NxVVVMVTKPK
UBXD1-PUB	238	VLLPAQDQEDPEEFYVLSETTLAQPQSLER	HR23b-UBL-F69BpA	69	NxVVVMVTKPK
UBXD1-PUB	239	VLLPAQDQEDPEEFYVLSETTLAQPQSLER	HR23b-UBL-F69BpA	69	NxVVVMVTKPK
UBXD1-PUB	240	VLLPAQDQEDPEEFYVLSETTLAQPQSLER	HR23b-UBL-F69BpA	69	NxVVVMVTKPK
UBXD1-PUB	241	VLLPAQDQEDPEEFYVLSETTLAQPQSLER	HR23b-UBL-F69BpA	69	NxVVVMVTKPK
UBXD1-PUB	150	GSHMSTDPVAASIMK	HR23b-UBL-F69BpA	69	NxVVVMVTKPK
UBXD1-PUB	153	GSHMSTDPVAASIMK	HR23b-UBL-F69BpA	69	NxVVVMVTKPK
UBXD1-PUB	154	GSHMSTDPVAASIMK	HR23b-UBL-F69BpA	69	NxVVVMVTKPK
UBXD1-PUB	155	GSHMSTDPVAASIMK	HR23b-UBL-F69BpA	69	NxVVVMVTKPK
UBXD1-PUB	159	GSHMSTDPVAASIMK	HR23b-UBL-F69BpA	69	NxVVVMVTKPK
UBXD1-PUB	175	LGVDTIAK	HR23b-UBL-F69BpA	69	NxVVVMVTKPK
UBXD1-PUB	213	INCLEGTHEFFEAIGFQK	HR23b-UBL-F69BpA	69	NxVVVMVTKPK
UBXD1-PUB	218	INCLEGTHEFFEAIGFQK	HR23b-UBL-F69BpA	69	NxVVVMVTKPK
