# Supplementary material for: The UBX domain in UBXD1 organizes ubiquitin binding at the C-terminus of the VCP/p97 AAA-ATPase
Source: Nat Commun. 2023 Jun 5;14:3258. doi: 10.1038/s41467-023-38604-4 (PMC10241913; doi:10.1038/s41467-023-38604-4)
Supplement: Supplementary file 3 — Supplementary Data 1-14 [file 41467_2023_38604_MOESM3_ESM.zip › Supplementary_Data_14_coding_DNA_sequences_UBXD1_p97_Ubiquitin_HR23.txt]

>His6-p97-fl
ATGGGCAGCAGCCATCATCATCATCATCACAGCAGCGGCCTGGTGCCGCGCGGCAGCCATATGGCTTCTGGAGCCGATTCAAAAGGTGATGACCTATCAACAGCCATTCTCAAACAGAAGAACCGTCCCAATCGGTTAATTGTTGATGAAGCCATCAATGAGGACAACAGTGTGGTGTCCTTGTCCCAGCCCAAGATGGATGAATTGCAGTTGTTCCGAGGTGACACAGTGTTGCTGAAAGGAAAGAAGAGACGAGAAGCTGTTTGCATCGTCCTTTCTGATGATACTTGTTCTGATGAGAAGATTCGGATGAATAGAGTTGTTCGGAATAACCTTCGTGTACGCCTAGGGGATGTCATCAGCATCCAGCCATGCCCTGATGTGAAGTACGGCAAACGTATCCATGTGCTGCCCATTGATGACACAGTGGAAGGCATTACTGGTAATCTCTTCGAGGTATACCTTAAGCCGTACTTCCTGGAAGCGTATCGACCCATCCGGAAAGGAGACATTTTTCTTGTCCGTGGTGGGATGCGTGCTGTGGAGTTCAAAGTGGTGGAAACAGATCCTAGCCCTTATTGCATTGTTGCTCCAGACACAGTGATCCACTGCGAAGGGGAGCCTATCAAACGAGAGGATGAGGAAGAGTCCTTGAATGAAGTAGGGTATGATGACATTGGTGGCTGCAGGAAGCAGCTAGCTCAGATAAAGGAGATGGTGGAACTGCCCCTGAGACATCCTGCCCTCTTTAAGGCAATTGGTGTGAAGCCTCCTAGAGGAATCCTGCTTTACGGACCTCCTGGAACAGGAAAGACCCTGATTGCTCGAGCTGTAGCAAATGAGACTGGAGCCTTCTTCTTCTTGATCAATGGTCCTGAGATCATGAGCAAATTGGCTGGTGAGTCTGAGAGCAACCTTCGTAAAGCCTTTGAGGAGGCTGAGAAGAATGCTCCTGCCATCATCTTCATTGATGAGCTAGATGCCATCGCTCCCAAAAGAGAGAAAACTCATGGCGAGGTGGAGCGGCGCATTGTATCACAGTTGTTGACCCTCATGGATGGCCTAAAGCAGAGGGCACATGTGATTGTTATGGCAGCAACCAACAGACCCAACAGCATTGACCCAGCTCTACGGCGATTTGGTCGCTTTGACAGGGAGGTAGATATTGGAATTCCTGATGCTACAGGACGCTTAGAGATTCTTCAGATCCATACCAAGAACATGAAGCTGGCAGATGATGTGGACCTGGAACAGGTAGCCAATGAGACTCACGGGCATGTGGGTGCTGACTTAGCAGCCCTGTGCTCAGAGGCTGCTCTGCAAGCCATCCGCAAGAAGATGGATCTCATTGACCTAGAGGATGAGACCATTGATGCCGAGGTCATGAACTCTCTAGCAGTTACTATGGATGACTTCCGGTGGGCCTTGAGCCAGAGTAACCCATCAGCACTGCGGGAAACCGTGGTAGAGGTGCCACAGGTAACCTGGGAAGACATCGGGGGCCTAGAGGATGTCAAACGTGAGCTACAGGAGCTGGTCCAGTATCCTGTGGAGCACCCAGACAAATTCCTGAAGTTTGGCATGACACCTTCCAAGGGAGTTCTGTTCTATGGACCTCCTGGCTGTGGGAAAACTTTGTTGGCCAAAGCCATTGCTAATGAATGCCAGGCCAACTTCATCTCCATCAAGGGTCCTGAGCTGCTCACCATGTGGTTTGGGGAGTCTGAGGCCAATGTCAGAGAAATCTTTGACAAGGCCCGCCAAGCTGCCCCCTGTGTGCTATTCTTTGATGAGCTGGATTCGATTGCCAAGGCTCGTGGAGGTAACATTGGAGATGGTGGTGGGGCTGCTGACCGAGTCATCAACCAGATCCTGACAGAAATGGATGGCATGTCCACAAAAAAAAATGTGTTCATCATTGGCGCTACCAACCGGCCTGACATCATTGATCCTGCCATCCTCAGACCTGGCCGTCTTGATCAGCTCATCTACATCCCACTTCCTGATGAGAAGTCCCGTGTTGCCATCCTCAAGGCTAACCTGCGCAAGTCCCCAGTTGCCAAGGATGTGGACTTGGAGTTCCTGGCTAAAATGACTAATGGCTTCTCTGGAGCTGACCTGACAGAGATTTGCCAGCGTGCTTGCAAGCTGGCCATCCGTGAATCCATCGAGAGTGAGATTAGGCGAGAACGAGAGAGGCAGACAAACCCATCAGCCATGGAGGTAGAAGAGGATGATCCAGTGCCTGAGATCCGTCGAGATCACTTTGAAGAAGCCATGCGCTTTGCGCGCCGTTCTGTCAGTGACAATGACATTCGGAAGTATGAGATGTTTGCCCAGACCCTTCAGCAGAGTCGGGGCTTTGGCAGCTTCAGATTCCCTTCAGGGAACCAGGGTGGAGCTGGCCCCAGTCAGGGCAGTGGAGGCGGCACAGGTGGCAGTGTATACACAGAAGACAATGATGATGACCTGTATGGCTAATAA

>His6-p97-DeltaD2-C
CATCATCATCATCATCACAGCAGCGGCCTGGAAGTTCTGTTCCAGGGGCCCCATCACACACATATGGCTTCTGGAGCCGATTCAAAAGGTGATGACCTATCAACAGCCATTCTCAAACAGAAGAACCGTCCCAATCGGTTAATTGTTGATGAAGCCATCAATGAGGACAACAGTGTGGTGTCCTTGTCCCAGCCCAAGATGGATGAATTGCAGTTGTTCCGAGGTGACACAGTGTTGCTGAAAGGAAAGAAGAGACGAGAAGCTGTTTGCATCGTCCTTTCTGATGATACTTGTTCTGATGAGAAGATTCGGATGAATAGAGTTGTTCGGAATAACCTTCGTGTACGCCTAGGGGATGTCATCAGCATCCAGCCATGCCCTGATGTGAAGTACGGCAAACGTATCCATGTGCTGCCCATTGATGACACAGTGGAAGGCATTACTGGTAATCTCTTCGAGGTATACCTTAAGCCGTACTTCCTGGAAGCGTATCGACCCATCCGGAAAGGAGACATTTTTCTTGTCCGTGGTGGGATGCGTGCTGTGGAGTTCAAAGTGGTGGAAACAGATCCTAGCCCTTATTGCATTGTTGCTCCAGACACAGTGATCCACTGCGAAGGGGAGCCTATCAAACGAGAGGATGAGGAAGAGTCCTTGAATGAAGTAGGGTATGATGACATTGGTGGCTGCAGGAAGCAGCTAGCTCAGATAAAGGAGATGGTGGAACTGCCCCTGAGACATCCTGCCCTCTTTAAGGCAATTGGTGTGAAGCCTCCTAGAGGAATCCTGCTTTACGGACCTCCTGGAACAGGAAAGACCCTGATTGCTCGAGCTGTAGCAAATGAGACTGGAGCCTTCTTCTTCTTGATCAATGGTCCTGAGATCATGAGCAAATTGGCTGGTGAGTCTGAGAGCAACCTTCGTAAAGCCTTTGAGGAGGCTGAGAAGAATGCTCCTGCCATCATCTTCATTGATGAGCTAGATGCCATCGCTCCCAAAAGAGAGAAAACTCATGGCGAGGTGGAGCGGCGCATTGTATCACAGTTGTTGACCCTCATGGATGGCCTAAAGCAGAGGGCACATGTGATTGTTATGGCAGCAACCAACAGACCCAACAGCATTGACCCAGCTCTACGGCGATTTGGTCGCTTTGACAGGGAGGTAGATATTGGAATTCCTGATGCTACAGGACGCTTAGAGATTCTTCAGATCCATACCAAGAACATGAAGCTGGCAGATGATGTGGACCTGGAACAGGTAGCCAATGAGACTCACGGGCATGTGGGTGCTGACTTAGCAGCCCTGTGCTCAGAGGCTGCTCTGCAAGCCATCCGCAAGAAGATGGATCTCATTGACCTAGAGGATGAGACCATTGATGCCGAGGTCATGAACTCTCTAGCAGTTACTATGGATGACTTCCGGTGGGCCTTGAGCCAGAGTAACCCATCAGCACTGCGGGAAACCGTGGTAGAGGTGCCACAGGTAACCTGGGAAGACATCGGGTGA

>His6-p97-DeltaC
CATCATCATCATCATCACAGCAGCGGCCTGGTGCCGCGCGGCAGCCATATGGCTTCTGGAGCCGATTCAAAAGGTGATGACCTATCAACAGCCATTCTCAAACAGAAGAACCGTCCCAATCGGTTAATTGTTGATGAAGCCATCAATGAGGACAACAGTGTGGTGTCCTTGTCCCAGCCCAAGATGGATGAATTGCAGTTGTTCCGAGGTGACACAGTGTTGCTGAAAGGAAAGAAGAGACGAGAAGCTGTTTGCATCGTCCTTTCTGATGATACTTGTTCTGATGAGAAGATTCGGATGAATAGAGTTGTTCGGAATAACCTTCGTGTACGCCTAGGGGATGTCATCAGCATCCAGCCATGCCCTGATGTGAAGTACGGCAAACGTATCCATGTGCTGCCCATTGATGACACAGTGGAAGGCATTACTGGTAATCTCTTCGAGGTATACCTTAAGCCGTACTTCCTGGAAGCGTATCGACCCATCCGGAAAGGAGACATTTTTCTTGTCCGTGGTGGGATGCGTGCTGTGGAGTTCAAAGTGGTGGAAACAGATCCTAGCCCTTATTGCATTGTTGCTCCAGACACAGTGATCCACTGCGAAGGGGAGCCTATCAAACGAGAGGATGAGGAAGAGTCCTTGAATGAAGTAGGGTATGATGACATTGGTGGCTGCAGGAAGCAGCTAGCTCAGATAAAGGAGATGGTGGAACTGCCCCTGAGACATCCTGCCCTCTTTAAGGCAATTGGTGTGAAGCCTCCTAGAGGAATCCTGCTTTACGGACCTCCTGGAACAGGAAAGACCCTGATTGCTCGAGCTGTAGCAAATGAGACTGGAGCCTTCTTCTTCTTGATCAATGGTCCTGAGATCATGAGCAAATTGGCTGGTGAGTCTGAGAGCAACCTTCGTAAAGCCTTTGAGGAGGCTGAGAAGAATGCTCCTGCCATCATCTTCATTGATGAGCTAGATGCCATCGCTCCCAAAAGAGAGAAAACTCATGGCGAGGTGGAGCGGCGCATTGTATCACAGTTGTTGACCCTCATGGATGGCCTAAAGCAGAGGGCACATGTGATTGTTATGGCAGCAACCAACAGACCCAACAGCATTGACCCAGCTCTACGGCGATTTGGTCGCTTTGACAGGGAGGTAGATATTGGAATTCCTGATGCTACAGGACGCTTAGAGATTCTTCAGATCCATACCAAGAACATGAAGCTGGCAGATGATGTGGACCTGGAACAGGTAGCCAATGAGACTCACGGGCATGTGGGTGCTGACTTAGCAGCCCTGTGCTCAGAGGCTGCTCTGCAAGCCATCCGCAAGAAGATGGATCTCATTGACCTAGAGGATGAGACCATTGATGCCGAGGTCATGAACTCTCTAGCAGTTACTATGGATGACTTCCGGTGGGCCTTGAGCCAGAGTAACCCATCAGCACTGCGGGAAACCGTGGTAGAGGTGCCACAGGTAACCTGGGAAGACATCGGGGGCCTAGAGGATGTCAAACGTGAGCTACAGGAGCTGGTCCAGTATCCTGTGGAGCACCCAGACAAATTCCTGAAGTTTGGCATGACACCTTCCAAGGGAGTTCTGTTCTATGGACCTCCTGGCTGTGGGAAAACTTTGTTGGCCAAAGCCATTGCTAATGAATGCCAGGCCAACTTCATCTCCATCAAGGGTCCTGAGCTGCTCACCATGTGGTTTGGGGAGTCTGAGGCCAATGTCAGAGAAATCTTTGACAAGGCCCGCCAAGCTGCCCCCTGTGTGCTATTCTTTGATGAGCTGGATTCGATTGCCAAGGCTCGTGGAGGTAACATTGGAGATGGTGGTGGGGCTGCTGACCGAGTCATCAACCAGATCCTGACAGAAATGGATGGCATGTCCACAAAAAAAAATGTGTTCATCATTGGCGCTACCAACCGGCCTGACATCATTGATCCTGCCATCCTCAGACCTGGCCGTCTTGATCAGCTCATCTACATCCCACTTCCTGATGAGAAGTCCCGTGTTGCCATCCTCAAGGCTAACCTGCGCAAGTCCCCAGTTGCCAAGGATGTGGACTTGGAGTTCCTGGCTAAAATGACTAATGGCTTCTCTGGAGCTGACCTGACAGAGATTTGCCAGCGTGCTTGCAAGCTGGCCATCCGTGAATCCATCGAGAGTGAGATTAGGCGAGAACGAGAGAGGCAGACAAACCCATCAGCCATGGAGGTAGAAGAGGATGATCCAGTGCCTGAGATCCGTCGAGATCACTTTGAAGAAGCCATGCGCTTTGCGCGCCGTTCTGTCAGTGACAATGACATTCGGAAGTATGAGATGTTTGCCCAGACCCTTCAGCAGAGTCGGTGA

>His6-p97-N
CATCACCATCACCATCACGATTACGATATCCCAACGACCGAAAACCTGTATTTTCAGGGCGCGATGGCCTCTGGAGCCGATTCAAAAGGTGATGATTTATCAACAGCCATTCTCAAACAGAAGAACCGTCCCAATCGGTTAATTGTTGATGAAGCCATCAATGAAGATAACAGTGTGGTGTCCTTGTCCCAGCCCAAGATGGATGAACTACAGTTGTTCAGAGGTGACACGGTGTTGCTAAAAGGAAAGAAGAGAAGGGAAGCTGTATGCATTGTTCTTTCTGATGACACGTGTTCTGATGAGAAGATTCGAATGAATAGAGTTGTTCGGAATAACCTCCGAGTTCGCCTAGGAGATGTCATCAGCATCCAGCCATGCCCTGATGTAAAGTATGGCAAACGTATCCATGTGCTACCCATTGATGACACAGTGGAAGGCATCACTGGCAATCTTTTTGAGGTATACCTTAAGCCGTACTTCCTGGAAGCATATCGGCCCATCCGTAAAGGAGATATTTTCCTTGTCCGGGGTGGGATGCGTGCTGTGGAGTTCAAAGTAGTAGAGACAGATCCCAGCCCTTACTGTATTGTTGCTCCAGACACAGTGATCCACTGTGAGGGGGAGCCAATCAAGCGAGAGGATGAGGAGGAGTCCTTGAATTAA
>His6-UBXD1-PUB
CATCATCATCATCATCACAGCAGCGGCctggtgccgcgcggcagcCATATGTCCACCGACCCAGTGGCCGCCTCCATCATGAAGATCTACACGTTCAACAAAGACCAGGACCGGGTGAAGCTGGGTGTGGACACCATTGCCAAGTACCTGGACAACATCCACCTGCACCCCGAGGAGGAGAAGTACCGGAAGATCAAGCTGCAGAACAAGGTGTTTCAGGAGCGCATTAACTGCCTGGAAGGGACCCACGAGTTTTTTGAGGCCATTGGGTTCCAGAAGGTGTTGCTTCCCGCCCAGGATCAGGAGGACCCCGAGGAGTTCTACGTGCTGAGCGAGACCACCTTGGCCCAGCCCCAGAGCCTGGAGAGGCACAAGGAACAGCTGCTGGCTGCGGAGTGATAA

>GST-UBXD1-fl
ATGTCCCCTATACTAGGTTATTGGAAAATTAAGGGCCTTGTGCAACCCACTCGACTTCTTTTGGAATATCTTGAAGAAAAATATGAAGAGCATTTGTATGAGCGCGATGAAGGTGATAAATGGCGAAACAAAAAGTTTGAATTGGGTTTGGAGTTTCCCAATCTTCCTTATTATATTGATGGTGATGTTAAATTAACACAGTCTATGGCCATCATACGTTATATAGCTGACAAGCACAACATGTTGGGTGGTTGTCCAAAAGAGCGTGCAGAGATTTCAATGCTTGAAGGAGCGGTTTTGGATATTAGATACGGTGTTTCGAGAATTGCATATAGTAAAGACTTTGAAACTCTCAAAGTTGATTTTCTTAGCAAGCTACCTGAAATGCTGAAAATGTTCGAAGATCGTTTATGTCATAAAACATATTTAAATGGTGATCATGTAACCCATCCTGACTTCATGTTGTATGACGCTCTTGATGTTGTTTTATACATGGACCCAATGTGCCTGGATGCGTTCCCAAAATTAGTTTGTTTTAAAAAACGTATTGAAGCTATCCCACAAATTGATAAGTACTTGAAATCCAGCAAGTATATAGCATGGCCTTTGCAGGGCTGGCAAGCCACGTTTGGTGGTGGCGACCATCCTCCAAAATCGGATCTGGAAGTTCTGTTCCAGGGGCCCCTGGGATCCATGAAGAAATTCTTTCAGGAGTTCAAGGCCGACATCAAGTTCAAGAGCGCGGGACCCGGTCAGAAGCTCAAAGAGTCCGTGGGGGAAAAGGCCCACAAAGAGAAGCCCAACCAGCCAGCCCCCAGGCCGCCCCGCCAGGGACCCACCAATGAGGCACAGATGGCAGCCGCTGCTGCCCTAGCCCGGCTGGAGCAGAAGCAGTCCCGGGCCTGGGGCCCCACATCGCAGGACACCATCCGAAACCAGGTGAGAAAGGAACTTCAAGCCGAAGCCACCGTCAGCGGGAGCCCCGAGGCCCCAGGGACCAACGTGGTATCTGAGCCCAGAGAGGAAGGCTCTGCCCACCTGGCTGTGCCTGGCGTGTACTTCACCTGTCCGCTCACTGGGGCCACCCTGAGGAAGGACCAGCGGGACGCCTGCATCAAGGAGGCCATTCTCTTGCACTTCTCCACCGACCCAGTGGCCGCCTCCATCATGAAGATCTACACGTTCAACAAAGACCAGGACCGGGTGAAGCTGGGTGTGGACACCATTGCCAAGTACCTGGACAACATCCACCTGCACCCCGAGGAGGAGAAGTACCGGAAGATCAAGCTGCAGAACAAGGTGTTTCAGGAGCGCATTAACTGCCTGGAAGGGACCCACGAGTTTTTTGAGGCCATTGGGTTCCAGAAGGTGTTGCTTCCCGCCCAGGATCAGGAGGACCCCGAGGAGTTCTACGTGCTGAGCGAGACCACCTTGGCCCAGCCCCAGAGCCTGGAGAGGCACAAGGAACAGCTGCTGGCTGCGGAGCCCGTGCGCGCCAAGCTGGACAGGCAGCGCCGCGTCTTCCAGCCCTCGCCCCTGGCCTCGCAGTTCGAACTGCCTGGGGACTTCTTCAACCTCACAGCAGAGGAGATCAAGCGGGAGCAGAGGCTCAGGTCCGAGGCGGTGGAGCGGCTGAGCGTGCTGCGGACCAAGGCCATGCGGGAGAAGGAGGAGCAGCGGGGGCTGCGCAAGTACAACTACACGCTGCTGCGCGTGCGCCTCCCCGATGGCTGCCTCCTGCAGGGCACTTTCTACGCTCGGGAGCGGCTGGGGGCGGTGTACGGGTTCGTCCGGGAGGCCCTGCAGAGCGACTGGCTGCCTTTTGAGCTGCTGGCCTCGGGAGGGCAGAAGCTGTCCGAGGACGAGAACCTGGCCTTGAACGAGTGCGGGCTGGTGCCCTCTGCCCTCCTGACCTTCTCGTGGGACATGGCTGTGCTGGAGGACATCAAGGCCGCGGGGGCCGAGCCGGACTCCATCCTGAAACCCGAGCTCCTGTCAGCCATCGAGAAGCTCTTGTGA

>GST-UBXD1-DeltaLinker-UBX-C
ATGTCCCCTATACTAGGTTATTGGAAAATTAAGGGCCTTGTGCAACCCACTCGACTTCTTTTGGAATATCTTGAAGAAAAATATGAAGAGCATTTGTATGAGCGCGATGAAGGTGATAAATGGCGAAACAAAAAGTTTGAATTGGGTTTGGAGTTTCCCAATCTTCCTTATTATATTGATGGTGATGTTAAATTAACACAGTCTATGGCCATCATACGTTATATAGCTGACAAGCACAACATGTTGGGTGGTTGTCCAAAAGAGCGTGCAGAGATTTCAATGCTTGAAGGAGCGGTTTTGGATATTAGATACGGTGTTTCGAGAATTGCATATAGTAAAGACTTTGAAACTCTCAAAGTTGATTTTCTTAGCAAGCTACCTGAAATGCTGAAAATGTTCGAAGATCGTTTATGTCATAAAACATATTTAAATGGTGATCATGTAACCCATCCTGACTTCATGTTGTATGACGCTCTTGATGTTGTTTTATACATGGACCCAATGTGCCTGGATGCGTTCCCAAAATTAGTTTGTTTTAAAAAACGTATTGAAGCTATCCCACAAATTGATAAGTACTTGAAATCCAGCAAGTATATAGCATGGCCTTTGCAGGGCTGGCAAGCCACGTTTGGTGGTGGCGACCATCCTCCAAAATCGGATCTGGAAGTTCTGTTCCAGGGGCCCCTGGGATCCATGAAGAAATTCTTTCAGGAGTTCAAGGCCGACATCAAGTTCAAGAGCGCGGGACCCGGTCAGAAGCTCAAAGAGTCCGTGGGGGAAAAGGCCCACAAAGAGAAGCCCAACCAGCCAGCCCCCAGGCCGCCCCGCCAGGGACCCACCAATGAGGCACAGATGGCAGCCGCTGCTGCCCTAGCCCGGCTGGAGCAGAAGCAGTCCCGGGCCTGGGGCCCCACATCGCAGGACACCATCCGAAACCAGGTGAGAAAGGAACTTCAAGCCGAAGCCACCGTCAGCGGGAGCCCCGAGGCCCCAGGGACCAACGTGGTATCTGAGCCCAGAGAGGAAGGCTCTGCCCACCTGGCTGTGCCTGGCGTGTACTTCACCTGTCCGCTCACTGGGGCCACCCTGAGGAAGGACCAGCGGGACGCCTGCATCAAGGAGGCCATTCTCTTGCACTTCTCCACCGACCCAGTGGCCGCCTCCATCATGAAGATCTACACGTTCAACAAAGACCAGGACCGGGTGAAGCTGGGTGTGGACACCATTGCCAAGTACCTGGACAACATCCACCTGCACCCCGAGGAGGAGAAGTACCGGAAGATCAAGCTGCAGAACAAGGTGTTTCAGGAGCGCATTAACTGCCTGGAAGGGACCCACGAGTTTTTTGAGGCCATTGGGTTCCAGAAGGTGTTGCTTCCCGCCCAGGATCAGGAGGACCCCGAGGAGTTCTACGTGCTGAGCGAGACCACCTTGGCCCAGCCCCAGAGCCTGGAGAGGCACAAGGAACAGCTGCTGGCTGCGGAGTAA

>GST-UBXD1-VIMx
ATGTCCCCTATACTAGGTTATTGGAAAATTAAGGGCCTTGTGCAACCCACTCGACTTCTTTTGGAATATCTTGAAGAAAAATATGAAGAGCATTTGTATGAGCGCGATGAAGGTGATAAATGGCGAAACAAAAAGTTTGAATTGGGTTTGGAGTTTCCCAATCTTCCTTATTATATTGATGGTGATGTTAAATTAACACAGTCTATGGCCATCATACGTTATATAGCTGACAAGCACAACATGTTGGGTGGTTGTCCAAAAGAGCGTGCAGAGATTTCAATGCTTGAAGGAGCGGTTTTGGATATTAGATACGGTGTTTCGAGAATTGCATATAGTAAAGACTTTGAAACTCTCAAAGTTGATTTTCTTAGCAAGCTACCTGAAATGCTGAAAATGTTCGAAGATCGTTTATGTCATAAAACATATTTAAATGGTGATCATGTAACCCATCCTGACTTCATGTTGTATGACGCTCTTGATGTTGTTTTATACATGGACCCAATGTGCCTGGATGCGTTCCCAAAATTAGTTTGTTTTAAAAAACGTATTGAAGCTATCCCACAAATTGATAAGTACTTGAAATCCAGCAAGTATATAGCATGGCCTTTGCAGGGCTGGCAAGCCACGTTTGGTGGTGGCGACCATCCTCCAAAATCGGATCTGGAAGTTCTGTTCCAGGGGCCCCTGGGATCCATGAAGAAATTCTTTCAGGAGTTCAAGGCCgcagctAAGTTCAAGAGCGCGGGACCCGGTCAGAAGCTCAAAGAGTCCGTGGGGGAAAAGGCCCACAAAGAGAAGCCCAACCAGCCAGCCCCCAGGCCGCCCCGCCAGGGACCCACCAATGAGGCACAGATGGCAGCCGCTGCTGCCCTAGCCGCAGCTGAGCAGAAGCAGTCCCGGGCCTGGGGCCCCACATCGCAGGACACCATCCGAAACCAGGTGAGAAAGGAACTTCAAGCCGAAGCCACCGTCAGCGGGAGCCCCGAGGCCCCAGGGACCAACGTGGTATCTGAGCCCAGAGAGGAAGGCTCTGCCCACCTGGCTGTGCCTGGCGTGTACTTCACCTGTCCGCTCACTGGGGCCACCCTGAGGAAGGACCAGCGGGACGCCTGCATCAAGGAGGCCATTCTCTTGCACTTCTCCACCGACCCAGTGGCCGCCTCCATCATGAAGATCTACACGTTCAACAAAGACCAGGACCGGGTGAAGCTGGGTGTGGACACCATTGCCAAGTACCTGGACAACATCCACCTGCACCCCGAGGAGGAGAAGTACCGGAAGATCAAGCTGCAGAACAAGGTGTTTCAGGAGCGCATTAACTGCCTGGAAGGGACCCACGAGTTTTTTGAGGCCATTGGGTTCCAGAAGGTGTTGCTTCCCGCCCAGGATCAGGAGGACCCCGAGGAGTTCTACGTGCTGAGCGAGACCACCTTGGCCCAGCCCCAGAGCCTGGAGAGGCACAAGGAACAGCTGCTGGCTGCGGAGCCCGTGCGCGCCAAGCTGGACAGGCAGCGCCGCGTCTTCCAGCCCTCGCCCCTGGCCTCGCAGTTCGAACTGCCTGGGGACTTCTTCAACCTCACAGCAGAGGAGATCAAGCGGGAGCAGAGGCTCAGGTCCGAGGCGGTGGAGCGGCTGAGCGTGCTGCGGACCAAGGCCATGCGGGAGAAGGAGGAGCAGCGGGGGCTGCGCAAGTACAACTACACGCTGCTGCGCGTGCGCCTCCCCGATGGCTGCCTCCTGCAGGGCACTTTCTACGCTCGGGAGCGGCTGGGGGCGGTGTACGGGTTCGTCCGGGAGGCCCTGCAGAGCGACTGGCTGCCTTTTGAGCTGCTGGCCTCGGGAGGGCAGAAGCTGTCCGAGGACGAGAACCTGGCCTTGAACGAGTGCGGGCTGGTGCCCTCTGCCCTCCTGACCTTCTCGTGGGACATGGCTGTGCTGGAGGACATCAAGGCCGCGGGGGCCGAGCCGGACTCCATCCTGAAACCCGAGCTCCTGTCAGCCATCGAGAAGCTCTTGTGA

>GST-UBXD1-DeltaUBX-C
ATGTCCCCTATACTAGGTTATTGGAAAATTAAGGGCCTTGTGCAACCCACTCGACTTCTTTTGGAATATCTTGAAGAAAAATATGAAGAGCATTTGTATGAGCGCGATGAAGGTGATAAATGGCGAAACAAAAAGTTTGAATTGGGTTTGGAGTTTCCCAATCTTCCTTATTATATTGATGGTGATGTTAAATTAACACAGTCTATGGCCATCATACGTTATATAGCTGACAAGCACAACATGTTGGGTGGTTGTCCAAAAGAGCGTGCAGAGATTTCAATGCTTGAAGGAGCGGTTTTGGATATTAGATACGGTGTTTCGAGAATTGCATATAGTAAAGACTTTGAAACTCTCAAAGTTGATTTTCTTAGCAAGCTACCTGAAATGCTGAAAATGTTCGAAGATCGTTTATGTCATAAAACATATTTAAATGGTGATCATGTAACCCATCCTGACTTCATGTTGTATGACGCTCTTGATGTTGTTTTATACATGGACCCAATGTGCCTGGATGCGTTCCCAAAATTAGTTTGTTTTAAAAAACGTATTGAAGCTATCCCACAAATTGATAAGTACTTGAAATCCAGCAAGTATATAGCATGGCCTTTGCAGGGCTGGCAAGCCACGTTTGGTGGTGGCGACCATCCTCCAAAATCGGATCTGGAAGTTCTGTTCCAGGGGCCCCTGGGATCCATGAAGAAATTCTTTCAGGAGTTCAAGGCCGACATCAAGTTCAAGAGCGCGGGACCCGGTCAGAAGCTCAAAGAGTCCGTGGGGGAAAAGGCCCACAAAGAGAAGCCCAACCAGCCAGCCCCCAGGCCGCCCCGCCAGGGACCCACCAATGAGGCACAGATGGCAGCCGCTGCTGCCCTAGCCCGGCTGGAGCAGAAGCAGTCCCGGGCCTGGGGCCCCACATCGCAGGACACCATCCGAAACCAGGTGAGAAAGGAACTTCAAGCCGAAGCCACCGTCAGCGGGAGCCCCGAGGCCCCAGGGACCAACGTGGTATCTGAGCCCAGAGAGGAAGGCTCTGCCCACCTGGCTGTGCCTGGCGTGTACTTCACCTGTCCGCTCACTGGGGCCACCCTGAGGAAGGACCAGCGGGACGCCTGCATCAAGGAGGCCATTCTCTTGCACTTCTCCACCGACCCAGTGGCCGCCTCCATCATGAAGATCTACACGTTCAACAAAGACCAGGACCGGGTGAAGCTGGGTGTGGACACCATTGCCAAGTACCTGGACAACATCCACCTGCACCCCGAGGAGGAGAAGTACCGGAAGATCAAGCTGCAGAACAAGGTGTTTCAGGAGCGCATTAACTGCCTGGAAGGGACCCACGAGTTTTTTGAGGCCATTGGGTTCCAGAAGGTGTTGCTTCCCGCCCAGGATCAGGAGGACCCCGAGGAGTTCTACGTGCTGAGCGAGACCACCTTGGCCCAGCCCCAGAGCCTGGAGAGGCACAAGGAACAGCTGCTGGCTGCGGAGCCCGTGCGCGCCAAGCTGGACAGGCAGCGCCGCGTCTTCCAGCCCTCGCCCCTGGCCTCGCAGTTCGAACTGCCTGGGGACTTCTTCAACCTCACAGCAGAGGAGATCAAGCGGGAGCAGAGGCTCAGGTCCGAGGCGGTGGAGCGGCTGAGCGTGCTGCGGACCAAGGCCATGCGGGAGAAGGAGGAGCAGCGGGGGCTGCGCTGA
>GST-UBXD1-UBX extension /-Linker
ATGTCCCCTATACTAGGTTATTGGAAAATTAAGGGCCTTGTGCAACCCACTCGACTTCTTTTGGAATATCTTGAAGAAAAATATGAAGAGCATTTGTATGAGCGCGATGAAGGTGATAAATGGCGAAACAAAAAGTTTGAATTGGGTTTGGAGTTTCCCAATCTTCCTTATTATATTGATGGTGATGTTAAATTAACACAGTCTATGGCCATCATACGTTATATAGCTGACAAGCACAACATGTTGGGTGGTTGTCCAAAAGAGCGTGCAGAGATTTCAATGCTTGAAGGAGCGGTTTTGGATATTAGATACGGTGTTTCGAGAATTGCATATAGTAAAGACTTTGAAACTCTCAAAGTTGATTTTCTTAGCAAGCTACCTGAAATGCTGAAAATGTTCGAAGATCGTTTATGTCATAAAACATATTTAAATGGTGATCATGTAACCCATCCTGACTTCATGTTGTATGACGCTCTTGATGTTGTTTTATACATGGACCCAATGTGCCTGGATGCGTTCCCAAAATTAGTTTGTTTTAAAAAACGTATTGAAGCTATCCCACAAATTGATAAGTACTTGAAATCCAGCAAGTATATAGCATGGCCTTTGCAGGGCTGGCAAGCCACGTTTGGTGGTGGCGACCATCCTCCAAAATCGGATGGTTCAACTAGTGGTTCTGGTCATCACCATCACCATCACTCCGCGGgtCTGGAAGTTCTGTTCCAGGggccCGCGGAGCCCGTGCGCGCCAAGCTGGACAGGCAGCGCCGCGTCTTCCAGCCCTCGCCCCTGGCCTCGCAGTTCGAACTGCCTGGGGACTTCTTCAACCTCACAGCAGAGGAGATCAAGCGGGAGCAGAGGCTCAGGTCCGAGGCGGTGGAGCGGCTGAGCGTGCTGCGGACCAAGGCCATGCGGGAGAAGGAGGAGCAGCGGGGGTGATAA

>StrepTagII-UBXD1
ATGTGGAGCCACCCGCAGTTCGAAAAGATGAAGAAATTCTTTCAGGAGTTCAAGGCCGACATCAAGTTCAAGAGCGCGGGACCCGGTCAGAAGCTCAAAGAGTCCGTGGGGGAAAAGGCCCACAAAGAGAAGCCCAACCAGCCAGCCCCCAGGCCGCCCCGCCAGGGACCCACCAATGAGGCACAGATGGCAGCCGCTGCTGCCCTAGCCCGGCTGGAGCAGAAGCAGTCCCGGGCCTGGGGCCCCACATCGCAGGACACCATCCGAAACCAGGTGAGAAAGGAACTTCAAGCCGAAGCCACCGTCAGCGGGAGCCCCGAGGCCCCAGGGACCAACGTGGTATCTGAGCCCAGAGAGGAAGGCTCTGCCCACCTGGCTGTGCCTGGCGTGTACTTCACCTGTCCGCTCACTGGGGCCACCCTGAGGAAGGACCAGCGGGACGCCTGCATCAAGGAGGCCATTCTCTTGCACTTCTCCACCGACCCAGTGGCCGCCTCCATCATGAAGATCTACACGTTCAACAAAGACCAGGACCGGGTGAAGCTGGGTGTGGACACCATTGCCAAGTACCTGGACAACATCCACCTGCACCCCGAGGAGGAGAAGTACCGGAAGATCAAGCTGCAGAACAAGGTGTTTCAGGAGCGCATTAACTGCCTGGAAGGGACCCACGAGTTTTTTGAGGCCATTGGGTTCCAGAAGGTGTTGCTTCCCGCCCAGGATCAGGAGGACCCCGAGGAGTTCTACGTGCTGAGCGAGACCACCTTGGCCCAGCCCCAGAGCCTGGAGAGGCACAAGGAACAGCTGCTGGCTGCGGAGCCCGTGCGCGCCAAGCTGGACAGGCAGCGCCGCGTCTTCCAGCCCTCGCCCCTGGCCTCGCAGTTCGAACTGCCTGGGGACTTCTTCAACCTCACAGCAGAGGAGATCAAGCGGGAGCAGAGGCTCAGGTCCGAGGCGGTGGAGCGGCTGAGCGTGCTGCGGACCAAGGCCATGCGGGAGAAGGAGGAGCAGCGGGGGCTGCGCAAGTACAACTACACGCTGCTGCGCGTGCGCCTCCCCGATGGCTGCCTCCTGCAGGGCACTTTCTACGCTCGGGAGCGGCTGGGGGCGGTGTACGGGTTCGTCCGGGAGGCCCTGCAGAGCGACTGGCTGCCTTTTGAGCTGCTGGCCTCGGGAGGGCAGAAGCTGTCCGAGGACGAGAACCTGGCCTTGAACGAGTGCGGGCTGGTGCCCTCTGCCCTCCTGACCTTCTCGTGGGACATGGCTGTGCTGGAGGACATCAAGGCCGCGGGGGCCGAGCCGGACTCCATCCTGAAACCCGAGCTCCTGTCAGCCATCGAGAAGCTCTTGTGATAG

>GST-UBXD1-Linker-UBX-C
ATGTCCCCTATACTAGGTTATTGGAAAATTAAGGGCCTTGTGCAACCCACTCGACTTCTTTTGGAATATCTTGAAGAAAAATATGAAGAGCATTTGTATGAGCGCGATGAAGGTGATAAATGGCGAAACAAAAAGTTTGAATTGGGTTTGGAGTTTCCCAATCTTCCTTATTATATTGATGGTGATGTTAAATTAACACAGTCTATGGCCATCATACGTTATATAGCTGACAAGCACAACATGTTGGGTGGTTGTCCAAAAGAGCGTGCAGAGATTTCAATGCTTGAAGGAGCGGTTTTGGATATTAGATACGGTGTTTCGAGAATTGCATATAGTAAAGACTTTGAAACTCTCAAAGTTGATTTTCTTAGCAAGCTACCTGAAATGCTGAAAATGTTCGAAGATCGTTTATGTCATAAAACATATTTAAATGGTGATCATGTAACCCATCCTGACTTCATGTTGTATGACGCTCTTGATGTTGTTTTATACATGGACCCAATGTGCCTGGATGCGTTCCCAAAATTAGTTTGTTTTAAAAAACGTATTGAAGCTATCCCACAAATTGATAAGTACTTGAAATCCAGCAAGTATATAGCATGGCCTTTGCAGGGCTGGCAAGCCACGTTTGGTGGTGGCGACCATCCTCCAAAATCGGATCTGGAAGTTCTGTTCCAGGGGCCCCTGGGATCCAAGCTGGACAGGCAGCGCCGCGTCTTCCAGCCCTCGCCCCTGGCCTCGCAGTTCGAACTGCCTGGGGACTTCTTCAACCTCACAGCAGAGGAGATCAAGCGGGAGCAGAGGCTCAGGTCCGAGGCGGTGGAGCGGCTGAGCGTGCTGCGGACCAAGGCCATGCGGGAGAAGGAGGAGCAGCGGGGGCTGCGCAAGTACAACTACACGCTGCTGCGCGTGCGCCTCCCCGATGGCTGCCTCCTGCAGGGCACTTTCTACGCTCGGGAGCGGCTGGGGGCGGTGTACGGGTTCGTCCGGGAGGCCCTGCAGAGCGACTGGCTGCCTTTTGAGCTGCTGGCCTCGGGAGGGCAGAAGCTGTCCGAGGACGAGAACCTGGCCTTGAACGAGTGCGGGCTGGTGCCCTCTGCCCTCCTGACCTTCTCGTGGGACATGGCTGTGCTGGAGGACATCAAGGCCGCGGGGGCCGAGCCGGACTCCATCCTGAAACCCGAGCTCCTGTCAGCCATCGAGAAGCTCTTGTGA
>StrepTagII-UBXD1-DeltaC
TGGAGCCACCCGCAGTTCGAAAAGATGAAGAAATTCTTTCAGGAGTTCAAGGCCGACATCAAGTTCAAGAGCGCGGGACCCGGTCAGAAGCTCAAAGAGTCCGTGGGGGAAAAGGCCCACAAAGAGAAGCCCAACCAGCCAGCCCCCAGGCCGCCCCGCCAGGGACCCACCAATGAGGCACAGATGGCAGCCGCTGCTGCCCTAGCCCGGCTGGAGCAGAAGCAGTCCCGGGCCTGGGGCCCCACATCGCAGGACACCATCCGAAACCAGGTGAGAAAGGAACTTCAAGCCGAAGCCACCGTCAGCGGGAGCCCCGAGGCCCCAGGGACCAACGTGGTATCTGAGCCCAGAGAGGAAGGCTCTGCCCACCTGGCTGTGCCTGGCGTGTACTTCACCTGTCCGCTCACTGGGGCCACCCTGAGGAAGGACCAGCGGGACGCCTGCATCAAGGAGGCCATTCTCTTGCACTTCTCCACCGACCCAGTGGCCGCCTCCATCATGAAGATCTACACGTTCAACAAAGACCAGGACCGGGTGAAGCTGGGTGTGGACACCATTGCCAAGTACCTGGACAACATCCACCTGCACCCCGAGGAGGAGAAGTACCGGAAGATCAAGCTGCAGAACAAGGTGTTTCAGGAGCGCATTAACTGCCTGGAAGGGACCCACGAGTTTTTTGAGGCCATTGGGTTCCAGAAGGTGTTGCTTCCCGCCCAGGATCAGGAGGACCCCGAGGAGTTCTACGTGCTGAGCGAGACCACCTTGGCCCAGCCCCAGAGCCTGGAGAGGCACAAGGAACAGCTGCTGGCTGCGGAGCCCGTGCGCGCCAAGCTGGACAGGCAGCGCCGCGTCTTCCAGCCCTCGCCCCTGGCCTCGCAGTTCGAACTGCCTGGGGACTTCTTCAACCTCACAGCAGAGGAGATCAAGCGGGAGCAGAGGCTCAGGTCCGAGGCGGTGGAGCGGCTGAGCGTGCTGCGGACCAAGGCCATGCGGGAGAAGGAGGAGCAGCGGGGGCTGCGCAAGTACAACTACACGCTGCTGCGCGTGCGCCTCCCCGATGGCTGCCTCCTGCAGGGCACTTTCTACGCTCGGGAGCGGCTGGGGGCGGTGTACGGGTTCGTCCGGGAGGCCCTGCAGAGCGACTGGCTGCCTTTTGAGCTGCTGGCCTCGGGAGGGCAGAAGCTGTCCGAGGACGAGAACCTGGCCTTGAACGAGTGCGGGCTGGTGCCCTCTGCCCTCCTGACCTTCTCGTGGGACTGA
>StrepTagII-UBXD1-DeltaUBX-C
TGGAGCCACCCGCAGTTCGAAAAGATGAAGAAATTCTTTCAGGAGTTCAAGGCCGACATCAAGTTCAAGAGCGCGGGACCCGGTCAGAAGCTCAAAGAGTCCGTGGGGGAAAAGGCCCACAAAGAGAAGCCCAACCAGCCAGCCCCCAGGCCGCCCCGCCAGGGACCCACCAATGAGGCACAGATGGCAGCCGCTGCTGCCCTAGCCCGGCTGGAGCAGAAGCAGTCCCGGGCCTGGGGCCCCACATCGCAGGACACCATCCGAAACCAGGTGAGAAAGGAACTTCAAGCCGAAGCCACCGTCAGCGGGAGCCCCGAGGCCCCAGGGACCAACGTGGTATCTGAGCCCAGAGAGGAAGGCTCTGCCCACCTGGCTGTGCCTGGCGTGTACTTCACCTGTCCGCTCACTGGGGCCACCCTGAGGAAGGACCAGCGGGACGCCTGCATCAAGGAGGCCATTCTCTTGCACTTCTCCACCGACCCAGTGGCCGCCTCCATCATGAAGATCTACACGTTCAACAAAGACCAGGACCGGGTGAAGCTGGGTGTGGACACCATTGCCAAGTACCTGGACAACATCCACCTGCACCCCGAGGAGGAGAAGTACCGGAAGATCAAGCTGCAGAACAAGGTGTTTCAGGAGCGCATTAACTGCCTGGAAGGGACCCACGAGTTTTTTGAGGCCATTGGGTTCCAGAAGGTGTTGCTTCCCGCCCAGGATCAGGAGGACCCCGAGGAGTTCTACGTGCTGAGCGAGACCACCTTGGCCCAGCCCCAGAGCCTGGAGAGGCACAAGGAACAGCTGCTGGCTGCGGAGCCCGTGCGCGCCAAGCTGGACAGGCAGCGCCGCGTCTTCCAGCCCTCGCCCCTGGCCTCGCAGTTCGAACTGCCTGGGGACTTCTTCAACCTCACAGCAGAGGAGATCAAGCGGGAGCAGAGGCTCAGGTCCGAGGCGGTGGAGCGGCTGAGCGTGCTGCGGACCAAGGCCATGCGGGAGAAGGAGGAGCAGCGGGGGCTGCGCTGA

>StrepTagII-UBXD1-DeltaLinker-UBX-C
TGGAGCCACCCGCAGTTCGAAAAGATGAAGAAATTCTTTCAGGAGTTCAAGGCCGACATCAAGTTCAAGAGCGCGGGACCCGGTCAGAAGCTCAAAGAGTCCGTGGGGGAAAAGGCCCACAAAGAGAAGCCCAACCAGCCAGCCCCCAGGCCGCCCCGCCAGGGACCCACCAATGAGGCACAGATGGCAGCCGCTGCTGCCCTAGCCCGGCTGGAGCAGAAGCAGTCCCGGGCCTGGGGCCCCACATCGCAGGACACCATCCGAAACCAGGTGAGAAAGGAACTTCAAGCCGAAGCCACCGTCAGCGGGAGCCCCGAGGCCCCAGGGACCAACGTGGTATCTGAGCCCAGAGAGGAAGGCTCTGCCCACCTGGCTGTGCCTGGCGTGTACTTCACCTGTCCGCTCACTGGGGCCACCCTGAGGAAGGACCAGCGGGACGCCTGCATCAAGGAGGCCATTCTCTTGCACTTCTCCACCGACCCAGTGGCCGCCTCCATCATGAAGATCTACACGTTCAACAAAGACCAGGACCGGGTGAAGCTGGGTGTGGACACCATTGCCAAGTACCTGGACAACATCCACCTGCACCCCGAGGAGGAGAAGTACCGGAAGATCAAGCTGCAGAACAAGGTGTTTCAGGAGCGCATTAACTGCCTGGAAGGGACCCACGAGTTTTTTGAGGCCATTGGGTTCCAGAAGGTGTTGCTTCCCGCCCAGGATCAGGAGGACCCCGAGGAGTTCTACGTGCTGAGCGAGACCACCTTGGCCCAGCCCCAGAGCCTGGAGAGGCACAAGGAACAGCTGCTGGCTGCGGAGTGA

>GST-UBXD1-Linker-UBX-C-R305A
ATGTCCCCTATACTAGGTTATTGGAAAATTAAGGGCCTTGTGCAACCCACTCGACTTCTTTTGGAATATCTTGAAGAAAAATATGAAGAGCATTTGTATGAGCGCGATGAAGGTGATAAATGGCGAAACAAAAAGTTTGAATTGGGTTTGGAGTTTCCCAATCTTCCTTATTATATTGATGGTGATGTTAAATTAACACAGTCTATGGCCATCATACGTTATATAGCTGACAAGCACAACATGTTGGGTGGTTGTCCAAAAGAGCGTGCAGAGATTTCAATGCTTGAAGGAGCGGTTTTGGATATTAGATACGGTGTTTCGAGAATTGCATATAGTAAAGACTTTGAAACTCTCAAAGTTGATTTTCTTAGCAAGCTACCTGAAATGCTGAAAATGTTCGAAGATCGTTTATGTCATAAAACATATTTAAATGGTGATCATGTAACCCATCCTGACTTCATGTTGTATGACGCTCTTGATGTTGTTTTATACATGGACCCAATGTGCCTGGATGCGTTCCCAAAATTAGTTTGTTTTAAAAAACGTATTGAAGCTATCCCACAAATTGATAAGTACTTGAAATCCAGCAAGTATATAGCATGGCCTTTGCAGGGCTGGCAAGCCACGTTTGGTGGTGGCGACCATCCTCCAAAATCGGATCTGGAAGTTCTGTTCCAGGGGCCCCTGGGATCCAAGCTGGACAGGCAGCGCCGCGTCTTCCAGCCCTCGCCCCTGGCCTCGCAGTTCGAACTGCCTGGGGACTTCTTCAACCTCACAGCAGAGGAGATCAAGCGGGAGCAGGCGCTCAGGTCCGAGGCGGTGGAGCGGCTGAGCGTGCTGCGGACCAAGGCCATGCGGGAGAAGGAGGAGCAGCGGGGGCTGCGCAAGTACAACTACACGCTGCTGCGCGTGCGCCTCCCCGATGGCTGCCTCCTGCAGGGCACTTTCTACGCTCGGGAGCGGCTGGGGGCGGTGTACGGGTTCGTCCGGGAGGCCCTGCAGAGCGACTGGCTGCCTTTTGAGCTGCTGGCCTCGGGAGGGCAGAAGCTGTCCGAGGACGAGAACCTGGCCTTGAACGAGTGCGGGCTGGTGCCCTCTGCCCTCCTGACCTTCTCGTGGGACATGGCTGTGCTGGAGGACATCAAGGCCGCGGGGGCCGAGCCGGACTCCATCCTGAAACCCGAGCTCCTGTCAGCCATCGAGAAGCTCTTGTGATAG

>UBXD1-298PreSc-His8
ATGAAGAAATTCTTTCAGGAGTTCAAGGCCGACATCAAGTTCAAGAGCGCGGGACCCGGTCAGAAGCTCAAAGAGTCCGTGGGGGAAAAGGCCCACAAAGAGAAGCCCAACCAGCCAGCCCCCAGGCCGCCCCGCCAGGGACCCACCAATGAGGCACAGATGGCAGCCGCTGCTGCCCTAGCCCGGCTGGAGCAGAAGCAGTCCCGGGCCTGGGGCCCCACATCGCAGGACACCATCCGAAACCAGGTGAGAAAGGAACTTCAAGCCGAAGCCACCGTCAGCGGGAGCCCCGAGGCCCCAGGGACCAACGTGGTATCTGAGCCCAGAGAGGAAGGCTCTGCCCACCTGGCTGTGCCTGGCGTGTACTTCACCTGTCCGCTCACTGGGGCCACCCTGAGGAAGGACCAGCGGGACGCCTGCATCAAGGAGGCCATTCTCTTGCACTTCTCCACCGACCCAGTGGCCGCCTCCATCATGAAGATCTACACGTTCAACAAAGACCAGGACCGGGTGAAGCTGGGTGTGGACACCATTGCCAAGTACCTGGACAACATCCACCTGCACCCCGAGGAGGAGAAGTACCGGAAGATCAAGCTGCAGAACAAGGTGTTTCAGGAGCGCATTAACTGCCTGGAAGGGACCCACGAGTTTTTTGAGGCCATTGGGTTCCAGAAGGTGTTGCTTCCCGCCCAGGATCAGGAGGACCCCGAGGAGTTCTACGTGCTGAGCGAGACCACCTTGGCCCAGCCCCAGAGCCTGGAGAGGCACAAGGAACAGCTGCTGGCTGCGGAGCCCGTGCGCGCCAAGCTGGACAGGCAGCGCCGCGTCTTCCAGCCCTCGCCCCTGGCCTCGCAGTTCGAACTGCCTGGGGACTTCTTCAACCTCACAGCAGAGCTTGAAGTCCTCTTTCAGGGACCCGAGATCAAGCGGGAGCAGAGGCTCAGGTCCGAGGCGGTGGAGCGGCTGAGCGTGCTGCGGACCAAGGCCATGCGGGAGAAGGAGGAGCAGCGGGGGCTGCGCAAGTACAACTACACGCTGCTGCGCGTGCGCCTCCCCGATGGCTGCCTCCTGCAGGGCACTTTCTACGCTCGGGAGCGGCTGGGGGCGGTGTACGGGTTCGTCCGGGAGGCCCTGCAGAGCGACTGGCTGCCTTTTGAGCTGCTGGCCTCGGGAGGGCAGAAGCTGTCCGAGGACGAGAACCTGGCCTTGAACGAGTGCGGGCTGGTGCCCTCTGCCCTCCTGACCTTCTCGTGGGACATGGCTGTGCTGGAGGACATCAAGGCCGCGGGGGCCGAGCCGGACTCCATCCTGAAACCCGAGCTCCTGTCAGCCATCGAGAAGCTCTTGCACCACCACCACCACCACCACCACTAA

>GST-UBXD1-His WT
ATGTCCCCTATACTAGGTTATTGGAAAATTAAGGGCCTTGTGCAACCCACTCGACTTCTTTTGGAATATCTTGAAGAAAAATATGAAGAGCATTTGTATGAGCGCGATGAAGGTGATAAATGGCGAAACAAAAAGTTTGAATTGGGTTTGGAGTTTCCCAATCTTCCTTATTATATTGATGGTGATGTTAAATTAACACAGTCTATGGCCATCATACGTTATATAGCTGACAAGCACAACATGTTGGGTGGTTGTCCAAAAGAGCGTGCAGAGATTTCAATGCTTGAAGGAGCGGTTTTGGATATTAGATACGGTGTTTCGAGAATTGCATATAGTAAAGACTTTGAAACTCTCAAAGTTGATTTTCTTAGCAAGCTACCTGAAATGCTGAAAATGTTCGAAGATCGTTTATGTCATAAAACATATTTAAATGGTGATCATGTAACCCATCCTGACTTCATGTTGTATGACGCTCTTGATGTTGTTTTATACATGGACCCAATGTGCCTGGATGCGTTCCCAAAATTAGTTTGTTTTAAAAAACGTATTGAAGCTATCCCACAAATTGATAAGTACTTGAAATCCAGCAAGTATATAGCATGGCCTTTGCAGGGCTGGCAAGCCACGTTTGGTGGTGGCGACCATCCTCCAAAATCGGATCTGGAAGTTCTGTTCCAGGGGCCCCTGGGATCCATGAAGAAATTCTTTCAGGAGTTCAAGGCCGACATCAAGTTCAAGAGCGCGGGACCCGGTCAGAAGCTCAAAGAGTCCGTGGGGGAAAAGGCCCACAAAGAGAAGCCCAACCAGCCAGCCCCCAGGCCGCCCCGCCAGGGACCCACCAATGAGGCACAGATGGCAGCCGCTGCTGCCCTAGCCCGGCTGGAGCAGAAGCAGTCCCGGGCCTGGGGCCCCACATCGCAGGACACCATCCGAAACCAGGTGAGAAAGGAACTTCAAGCCGAAGCCACCGTCAGCGGGAGCCCCGAGGCCCCAGGGACCAACGTGGTATCTGAGCCCAGAGAGGAAGGCTCTGCCCACCTGGCTGTGCCTGGCGTGTACTTCACCTGTCCGCTCACTGGGGCCACCCTGAGGAAGGACCAGCGGGACGCCTGCATCAAGGAGGCCATTCTCTTGCACTTCTCCACCGACCCAGTGGCCGCCTCCATCATGAAGATCTACACGTTCAACAAAGACCAGGACCGGGTGAAGCTGGGTGTGGACACCATTGCCAAGTACCTGGACAACATCCACCTGCACCCCGAGGAGGAGAAGTACCGGAAGATCAAGCTGCAGAACAAGGTGTTTCAGGAGCGCATTAACTGCCTGGAAGGGACCCACGAGTTTTTTGAGGCCATTGGGTTCCAGAAGGTGTTGCTTCCCGCCCAGGATCAGGAGGACCCCGAGGAGTTCTACGTGCTGAGCGAGACCACCTTGGCCCAGCCCCAGAGCCTGGAGAGGCACAAGGAACAGCTGCTGGCTGCGGAGCCCGTGCGCGCCAAGCTGGACAGGCAGCGCCGCGTCTTCCAGCCCTCGCCCCTGGCCTCGCAGTTCGAACTGCCTGGGGACTTCTTCAACCTCACAGCAGAGGAGATCAAGCGGGAGCAGAGGCTCAGGTCCGAGGCGGTGGAGCGGCTGAGCGTGCTGCGGACCAAGGCCATGCGGGAGAAGGAGGAGCAGCGGGGGCTGCGCAAGTACAACTACACGCTGCTGCGCGTGCGCCTCCCCGATGGCTGCCTCCTGCAGGGCACTTTCTACGCTCGGGAGCGGCTGGGGGCGGTGTACGGGTTCGTCCGGGAGGCCCTGCAGAGCGACTGGCTGCCTTTTGAGCTGCTGGCCTCGGGAGGGCAGAAGCTGTCCGAGGACGAGAACCTGGCCTTGAACGAGTGCGGGCTGGTGCCCTCTGCCCTCCTGACCTTCTCGTGGGACATGGCTGTGCTGGAGGACATCAAGGCCGCGGGGGCCGAGCCGGACTCCATCCTGAAACCCGAGCTCCTGTCAGCCATCGAGAAGCTCTTGCACCATCACCATCACCATTGA

>GST-UBXD1-TwinStrep WT
ATGTCCCCTATACTAGGTTATTGGAAAATTAAGGGCCTTGTGCAACCCACTCGACTTCTTTTGGAATATCTTGAAGAAAAATATGAAGAGCATTTGTATGAGCGCGATGAAGGTGATAAATGGCGAAACAAAAAGTTTGAATTGGGTTTGGAGTTTCCCAATCTTCCTTATTATATTGATGGTGATGTTAAATTAACACAGTCTATGGCCATCATACGTTATATAGCTGACAAGCACAACATGTTGGGTGGTTGTCCAAAAGAGCGTGCAGAGATTTCAATGCTTGAAGGAGCGGTTTTGGATATTAGATACGGTGTTTCGAGAATTGCATATAGTAAAGACTTTGAAACTCTCAAAGTTGATTTTCTTAGCAAGCTACCTGAAATGCTGAAAATGTTCGAAGATCGTTTATGTCATAAAACATATTTAAATGGTGATCATGTAACCCATCCTGACTTCATGTTGTATGACGCTCTTGATGTTGTTTTATACATGGACCCAATGTGCCTGGATGCGTTCCCAAAATTAGTTTGTTTTAAAAAACGTATTGAAGCTATCCCACAAATTGATAAGTACTTGAAATCCAGCAAGTATATAGCATGGCCTTTGCAGGGCTGGCAAGCCACGTTTGGTGGTGGCGACCATCCTCCAAAATCGGATCTGGAAGTTCTGTTCCAGGGGCCCCTGGGATCCATGAAGAAATTCTTTCAGGAGTTCAAGGCCGACATCAAGTTCAAGAGCGCGGGACCCGGTCAGAAGCTCAAAGAGTCCGTGGGGGAAAAGGCCCACAAAGAGAAGCCCAACCAGCCAGCCCCCAGGCCGCCCCGCCAGGGACCCACCAATGAGGCACAGATGGCAGCCGCTGCTGCCCTAGCCCGGCTGGAGCAGAAGCAGTCCCGGGCCTGGGGCCCCACATCGCAGGACACCATCCGAAACCAGGTGAGAAAGGAACTTCAAGCCGAAGCCACCGTCAGCGGGAGCCCCGAGGCCCCAGGGACCAACGTGGTATCTGAGCCCAGAGAGGAAGGCTCTGCCCACCTGGCTGTGCCTGGCGTGTACTTCACCTGTCCGCTCACTGGGGCCACCCTGAGGAAGGACCAGCGGGACGCCTGCATCAAGGAGGCCATTCTCTTGCACTTCTCCACCGACCCAGTGGCCGCCTCCATCATGAAGATCTACACGTTCAACAAAGACCAGGACCGGGTGAAGCTGGGTGTGGACACCATTGCCAAGTACCTGGACAACATCCACCTGCACCCCGAGGAGGAGAAGTACCGGAAGATCAAGCTGCAGAACAAGGTGTTTCAGGAGCGCATTAACTGCCTGGAAGGGACCCACGAGTTTTTTGAGGCCATTGGGTTCCAGAAGGTGTTGCTTCCCGCCCAGGATCAGGAGGACCCCGAGGAGTTCTACGTGCTGAGCGAGACCACCTTGGCCCAGCCCCAGAGCCTGGAGAGGCACAAGGAACAGCTGCTGGCTGCGGAGCCCGTGCGCGCCAAGCTGGACAGGCAGCGCCGCGTCTTCCAGCCCTCGCCCCTGGCCTCGCAGTTCGAACTGCCTGGGGACTTCTTCAACCTCACAGCAGAGGAGATCAAGCGGGAGCAGAGGCTCAGGTCCGAGGCGGTGGAGCGGCTGAGCGTGCTGCGGACCAAGGCCATGCGGGAGAAGGAGGAGCAGCGGGGGCTGCGCAAGTACAACTACACGCTGCTGCGCGTGCGCCTCCCCGATGGCTGCCTCCTGCAGGGCACTTTCTACGCTCGGGAGCGGCTGGGGGCGGTGTACGGGTTCGTCCGGGAGGCCCTGCAGAGCGACTGGCTGCCTTTTGAGCTGCTGGCCTCGGGAGGGCAGAAGCTGTCCGAGGACGAGAACCTGGCCTTGAACGAGTGCGGGCTGGTGCCCTCTGCCCTCCTGACCTTCTCGTGGGACATGGCTGTGCTGGAGGACATCAAGGCCGCGGGGGCCGAGCCGGACTCCATCCTGAAACCCGAGCTCCTGTCAGCCATCGAGAAGCTCTTGTGGAGCCATCCGCAGTTTGAAAAAGGCGGTGGCAGCGGTGGCGGTTCTGGCGGTAGCGCGTGGAGCCACCCGCAGTTCGAAAAATGA

>GST-UBXD1-His R305A
ATGTCCCCTATACTAGGTTATTGGAAAATTAAGGGCCTTGTGCAACCCACTCGACTTCTTTTGGAATATCTTGAAGAAAAATATGAAGAGCATTTGTATGAGCGCGATGAAGGTGATAAATGGCGAAACAAAAAGTTTGAATTGGGTTTGGAGTTTCCCAATCTTCCTTATTATATTGATGGTGATGTTAAATTAACACAGTCTATGGCCATCATACGTTATATAGCTGACAAGCACAACATGTTGGGTGGTTGTCCAAAAGAGCGTGCAGAGATTTCAATGCTTGAAGGAGCGGTTTTGGATATTAGATACGGTGTTTCGAGAATTGCATATAGTAAAGACTTTGAAACTCTCAAAGTTGATTTTCTTAGCAAGCTACCTGAAATGCTGAAAATGTTCGAAGATCGTTTATGTCATAAAACATATTTAAATGGTGATCATGTAACCCATCCTGACTTCATGTTGTATGACGCTCTTGATGTTGTTTTATACATGGACCCAATGTGCCTGGATGCGTTCCCAAAATTAGTTTGTTTTAAAAAACGTATTGAAGCTATCCCACAAATTGATAAGTACTTGAAATCCAGCAAGTATATAGCATGGCCTTTGCAGGGCTGGCAAGCCACGTTTGGTGGTGGCGACCATCCTCCAAAATCGGATCTGGAAGTTCTGTTCCAGGGGCCCCTGGGATCCATGAAGAAATTCTTTCAGGAGTTCAAGGCCGACATCAAGTTCAAGAGCGCGGGACCCGGTCAGAAGCTCAAAGAGTCCGTGGGGGAAAAGGCCCACAAAGAGAAGCCCAACCAGCCAGCCCCCAGGCCGCCCCGCCAGGGACCCACCAATGAGGCACAGATGGCAGCCGCTGCTGCCCTAGCCCGGCTGGAGCAGAAGCAGTCCCGGGCCTGGGGCCCCACATCGCAGGACACCATCCGAAACCAGGTGAGAAAGGAACTTCAAGCCGAAGCCACCGTCAGCGGGAGCCCCGAGGCCCCAGGGACCAACGTGGTATCTGAGCCCAGAGAGGAAGGCTCTGCCCACCTGGCTGTGCCTGGCGTGTACTTCACCTGTCCGCTCACTGGGGCCACCCTGAGGAAGGACCAGCGGGACGCCTGCATCAAGGAGGCCATTCTCTTGCACTTCTCCACCGACCCAGTGGCCGCCTCCATCATGAAGATCTACACGTTCAACAAAGACCAGGACCGGGTGAAGCTGGGTGTGGACACCATTGCCAAGTACCTGGACAACATCCACCTGCACCCCGAGGAGGAGAAGTACCGGAAGATCAAGCTGCAGAACAAGGTGTTTCAGGAGCGCATTAACTGCCTGGAAGGGACCCACGAGTTTTTTGAGGCCATTGGGTTCCAGAAGGTGTTGCTTCCCGCCCAGGATCAGGAGGACCCCGAGGAGTTCTACGTGCTGAGCGAGACCACCTTGGCCCAGCCCCAGAGCCTGGAGAGGCACAAGGAACAGCTGCTGGCTGCGGAGCCCGTGCGCGCCAAGCTGGACAGGCAGCGCCGCGTCTTCCAGCCCTCGCCCCTGGCCTCGCAGTTCGAACTGCCTGGGGACTTCTTCAACCTCACAGCAGAGGAGATCAAGCGGGAGCAGgcgCTCAGGTCCGAGGCGGTGGAGCGGCTGAGCGTGCTGCGGACCAAGGCCATGCGGGAGAAGGAGGAGCAGCGGGGGCTGCGCAAGTACAACTACACGCTGCTGCGCGTGCGCCTCCCCGATGGCTGCCTCCTGCAGGGCACTTTCTACGCTCGGGAGCGGCTGGGGGCGGTGTACGGGTTCGTCCGGGAGGCCCTGCAGAGCGACTGGCTGCCTTTTGAGCTGCTGGCCTCGGGAGGGCAGAAGCTGTCCGAGGACGAGAACCTGGCCTTGAACGAGTGCGGGCTGGTGCCCTCTGCCCTCCTGACCTTCTCGTGGGACATGGCTGTGCTGGAGGACATCAAGGCCGCGGGGGCCGAGCCGGACTCCATCCTGAAACCCGAGCTCCTGTCAGCCATCGAGAAGCTCTTGCACCATCACCATCACCATTGA

>GST-UBXD1-His R307A
ATGTCCCCTATACTAGGTTATTGGAAAATTAAGGGCCTTGTGCAACCCACTCGACTTCTTTTGGAATATCTTGAAGAAAAATATGAAGAGCATTTGTATGAGCGCGATGAAGGTGATAAATGGCGAAACAAAAAGTTTGAATTGGGTTTGGAGTTTCCCAATCTTCCTTATTATATTGATGGTGATGTTAAATTAACACAGTCTATGGCCATCATACGTTATATAGCTGACAAGCACAACATGTTGGGTGGTTGTCCAAAAGAGCGTGCAGAGATTTCAATGCTTGAAGGAGCGGTTTTGGATATTAGATACGGTGTTTCGAGAATTGCATATAGTAAAGACTTTGAAACTCTCAAAGTTGATTTTCTTAGCAAGCTACCTGAAATGCTGAAAATGTTCGAAGATCGTTTATGTCATAAAACATATTTAAATGGTGATCATGTAACCCATCCTGACTTCATGTTGTATGACGCTCTTGATGTTGTTTTATACATGGACCCAATGTGCCTGGATGCGTTCCCAAAATTAGTTTGTTTTAAAAAACGTATTGAAGCTATCCCACAAATTGATAAGTACTTGAAATCCAGCAAGTATATAGCATGGCCTTTGCAGGGCTGGCAAGCCACGTTTGGTGGTGGCGACCATCCTCCAAAATCGGATCTGGAAGTTCTGTTCCAGGGGCCCCTGGGATCCATGAAGAAATTCTTTCAGGAGTTCAAGGCCGACATCAAGTTCAAGAGCGCGGGACCCGGTCAGAAGCTCAAAGAGTCCGTGGGGGAAAAGGCCCACAAAGAGAAGCCCAACCAGCCAGCCCCCAGGCCGCCCCGCCAGGGACCCACCAATGAGGCACAGATGGCAGCCGCTGCTGCCCTAGCCCGGCTGGAGCAGAAGCAGTCCCGGGCCTGGGGCCCCACATCGCAGGACACCATCCGAAACCAGGTGAGAAAGGAACTTCAAGCCGAAGCCACCGTCAGCGGGAGCCCCGAGGCCCCAGGGACCAACGTGGTATCTGAGCCCAGAGAGGAAGGCTCTGCCCACCTGGCTGTGCCTGGCGTGTACTTCACCTGTCCGCTCACTGGGGCCACCCTGAGGAAGGACCAGCGGGACGCCTGCATCAAGGAGGCCATTCTCTTGCACTTCTCCACCGACCCAGTGGCCGCCTCCATCATGAAGATCTACACGTTCAACAAAGACCAGGACCGGGTGAAGCTGGGTGTGGACACCATTGCCAAGTACCTGGACAACATCCACCTGCACCCCGAGGAGGAGAAGTACCGGAAGATCAAGCTGCAGAACAAGGTGTTTCAGGAGCGCATTAACTGCCTGGAAGGGACCCACGAGTTTTTTGAGGCCATTGGGTTCCAGAAGGTGTTGCTTCCCGCCCAGGATCAGGAGGACCCCGAGGAGTTCTACGTGCTGAGCGAGACCACCTTGGCCCAGCCCCAGAGCCTGGAGAGGCACAAGGAACAGCTGCTGGCTGCGGAGCCCGTGCGCGCCAAGCTGGACAGGCAGCGCCGCGTCTTCCAGCCCTCGCCCCTGGCCTCGCAGTTCGAACTGCCTGGGGACTTCTTCAACCTCACAGCAGAGGAGATCAAGCGGGAGCAGAGGCTCgcgTCCGAGGCGGTGGAGCGGCTGAGCGTGCTGCGGACCAAGGCCATGCGGGAGAAGGAGGAGCAGCGGGGGCTGCGCAAGTACAACTACACGCTGCTGCGCGTGCGCCTCCCCGATGGCTGCCTCCTGCAGGGCACTTTCTACGCTCGGGAGCGGCTGGGGGCGGTGTACGGGTTCGTCCGGGAGGCCCTGCAGAGCGACTGGCTGCCTTTTGAGCTGCTGGCCTCGGGAGGGCAGAAGCTGTCCGAGGACGAGAACCTGGCCTTGAACGAGTGCGGGCTGGTGCCCTCTGCCCTCCTGACCTTCTCGTGGGACATGGCTGTGCTGGAGGACATCAAGGCCGCGGGGGCCGAGCCGGACTCCATCCTGAAACCCGAGCTCCTGTCAGCCATCGAGAAGCTCTTGCACCATCACCATCACCATTGA

>GST-UBXD1-His R305A R307A V316A
ATGTCCCCTATACTAGGTTATTGGAAAATTAAGGGCCTTGTGCAACCCACTCGACTTCTTTTGGAATATCTTGAAGAAAAATATGAAGAGCATTTGTATGAGCGCGATGAAGGTGATAAATGGCGAAACAAAAAGTTTGAATTGGGTTTGGAGTTTCCCAATCTTCCTTATTATATTGATGGTGATGTTAAATTAACACAGTCTATGGCCATCATACGTTATATAGCTGACAAGCACAACATGTTGGGTGGTTGTCCAAAAGAGCGTGCAGAGATTTCAATGCTTGAAGGAGCGGTTTTGGATATTAGATACGGTGTTTCGAGAATTGCATATAGTAAAGACTTTGAAACTCTCAAAGTTGATTTTCTTAGCAAGCTACCTGAAATGCTGAAAATGTTCGAAGATCGTTTATGTCATAAAACATATTTAAATGGTGATCATGTAACCCATCCTGACTTCATGTTGTATGACGCTCTTGATGTTGTTTTATACATGGACCCAATGTGCCTGGATGCGTTCCCAAAATTAGTTTGTTTTAAAAAACGTATTGAAGCTATCCCACAAATTGATAAGTACTTGAAATCCAGCAAGTATATAGCATGGCCTTTGCAGGGCTGGCAAGCCACGTTTGGTGGTGGCGACCATCCTCCAAAATCGGATCTGGAAGTTCTGTTCCAGGGGCCCCTGGGATCCATGAAGAAATTCTTTCAGGAGTTCAAGGCCGACATCAAGTTCAAGAGCGCGGGACCCGGTCAGAAGCTCAAAGAGTCCGTGGGGGAAAAGGCCCACAAAGAGAAGCCCAACCAGCCAGCCCCCAGGCCGCCCCGCCAGGGACCCACCAATGAGGCACAGATGGCAGCCGCTGCTGCCCTAGCCCGGCTGGAGCAGAAGCAGTCCCGGGCCTGGGGCCCCACATCGCAGGACACCATCCGAAACCAGGTGAGAAAGGAACTTCAAGCCGAAGCCACCGTCAGCGGGAGCCCCGAGGCCCCAGGGACCAACGTGGTATCTGAGCCCAGAGAGGAAGGCTCTGCCCACCTGGCTGTGCCTGGCGTGTACTTCACCTGTCCGCTCACTGGGGCCACCCTGAGGAAGGACCAGCGGGACGCCTGCATCAAGGAGGCCATTCTCTTGCACTTCTCCACCGACCCAGTGGCCGCCTCCATCATGAAGATCTACACGTTCAACAAAGACCAGGACCGGGTGAAGCTGGGTGTGGACACCATTGCCAAGTACCTGGACAACATCCACCTGCACCCCGAGGAGGAGAAGTACCGGAAGATCAAGCTGCAGAACAAGGTGTTTCAGGAGCGCATTAACTGCCTGGAAGGGACCCACGAGTTTTTTGAGGCCATTGGGTTCCAGAAGGTGTTGCTTCCCGCCCAGGATCAGGAGGACCCCGAGGAGTTCTACGTGCTGAGCGAGACCACCTTGGCCCAGCCCCAGAGCCTGGAGAGGCACAAGGAACAGCTGCTGGCTGCGGAGCCCGTGCGCGCCAAGCTGGACAGGCAGCGCCGCGTCTTCCAGCCCTCGCCCCTGGCCTCGCAGTTCGAACTGCCTGGGGACTTCTTCAACCTCACAGCAGAGGAGATCAAGCGGGAGCAGgcgCTCgcgTCCGAGGCGGTGGAGCGGCTGAGCgcgCTGCGGACCAAGGCCATGCGGGAGAAGGAGGAGCAGCGGGGGCTGCGCAAGTACAACTACACGCTGCTGCGCGTGCGCCTCCCCGATGGCTGCCTCCTGCAGGGCACTTTCTACGCTCGGGAGCGGCTGGGGGCGGTGTACGGGTTCGTCCGGGAGGCCCTGCAGAGCGACTGGCTGCCTTTTGAGCTGCTGGCCTCGGGAGGGCAGAAGCTGTCCGAGGACGAGAACCTGGCCTTGAACGAGTGCGGGCTGGTGCCCTCTGCCCTCCTGACCTTCTCGTGGGACATGGCTGTGCTGGAGGACATCAAGGCCGCGGGGGCCGAGCCGGACTCCATCCTGAAACCCGAGCTCCTGTCAGCCATCGAGAAGCTCTTGCACCATCACCATCACCATTGA

>GST-UBXD1-His R274A
ATGTCCCCTATACTAGGTTATTGGAAAATTAAGGGCCTTGTGCAACCCACTCGACTTCTTTTGGAATATCTTGAAGAAAAATATGAAGAGCATTTGTATGAGCGCGATGAAGGTGATAAATGGCGAAACAAAAAGTTTGAATTGGGTTTGGAGTTTCCCAATCTTCCTTATTATATTGATGGTGATGTTAAATTAACACAGTCTATGGCCATCATACGTTATATAGCTGACAAGCACAACATGTTGGGTGGTTGTCCAAAAGAGCGTGCAGAGATTTCAATGCTTGAAGGAGCGGTTTTGGATATTAGATACGGTGTTTCGAGAATTGCATATAGTAAAGACTTTGAAACTCTCAAAGTTGATTTTCTTAGCAAGCTACCTGAAATGCTGAAAATGTTCGAAGATCGTTTATGTCATAAAACATATTTAAATGGTGATCATGTAACCCATCCTGACTTCATGTTGTATGACGCTCTTGATGTTGTTTTATACATGGACCCAATGTGCCTGGATGCGTTCCCAAAATTAGTTTGTTTTAAAAAACGTATTGAAGCTATCCCACAAATTGATAAGTACTTGAAATCCAGCAAGTATATAGCATGGCCTTTGCAGGGCTGGCAAGCCACGTTTGGTGGTGGCGACCATCCTCCAAAATCGGATCTGGAAGTTCTGTTCCAGGGGCCCCTGGGATCCATGAAGAAATTCTTTCAGGAGTTCAAGGCCGACATCAAGTTCAAGAGCGCGGGACCCGGTCAGAAGCTCAAAGAGTCCGTGGGGGAAAAGGCCCACAAAGAGAAGCCCAACCAGCCAGCCCCCAGGCCGCCCCGCCAGGGACCCACCAATGAGGCACAGATGGCAGCCGCTGCTGCCCTAGCCCGGCTGGAGCAGAAGCAGTCCCGGGCCTGGGGCCCCACATCGCAGGACACCATCCGAAACCAGGTGAGAAAGGAACTTCAAGCCGAAGCCACCGTCAGCGGGAGCCCCGAGGCCCCAGGGACCAACGTGGTATCTGAGCCCAGAGAGGAAGGCTCTGCCCACCTGGCTGTGCCTGGCGTGTACTTCACCTGTCCGCTCACTGGGGCCACCCTGAGGAAGGACCAGCGGGACGCCTGCATCAAGGAGGCCATTCTCTTGCACTTCTCCACCGACCCAGTGGCCGCCTCCATCATGAAGATCTACACGTTCAACAAAGACCAGGACCGGGTGAAGCTGGGTGTGGACACCATTGCCAAGTACCTGGACAACATCCACCTGCACCCCGAGGAGGAGAAGTACCGGAAGATCAAGCTGCAGAACAAGGTGTTTCAGGAGCGCATTAACTGCCTGGAAGGGACCCACGAGTTTTTTGAGGCCATTGGGTTCCAGAAGGTGTTGCTTCCCGCCCAGGATCAGGAGGACCCCGAGGAGTTCTACGTGCTGAGCGAGACCACCTTGGCCCAGCCCCAGAGCCTGGAGAGGCACAAGGAACAGCTGCTGGCTGCGGAGCCCGTGCGCGCCAAGCTGGACAGGCAGgcgCGCGTCTTCCAGCCCTCGCCCCTGGCCTCGCAGTTCGAACTGCCTGGGGACTTCTTCAACCTCACAGCAGAGGAGATCAAGCGGGAGCAGAGGCTCAGGTCCGAGGCGGTGGAGCGGCTGAGCGTGCTGCGGACCAAGGCCATGCGGGAGAAGGAGGAGCAGCGGGGGCTGCGCAAGTACAACTACACGCTGCTGCGCGTGCGCCTCCCCGATGGCTGCCTCCTGCAGGGCACTTTCTACGCTCGGGAGCGGCTGGGGGCGGTGTACGGGTTCGTCCGGGAGGCCCTGCAGAGCGACTGGCTGCCTTTTGAGCTGCTGGCCTCGGGAGGGCAGAAGCTGTCCGAGGACGAGAACCTGGCCTTGAACGAGTGCGGGCTGGTGCCCTCTGCCCTCCTGACCTTCTCGTGGGACATGGCTGTGCTGGAGGACATCAAGGCCGCGGGGGCCGAGCCGGACTCCATCCTGAAACCCGAGCTCCTGTCAGCCATCGAGAAGCTCTTGCACCATCACCATCACCATTGA

>GST-UBXD1-His Q278A F286A L288A
ATGTCCCCTATACTAGGTTATTGGAAAATTAAGGGCCTTGTGCAACCCACTCGACTTCTTTTGGAATATCTTGAAGAAAAATATGAAGAGCATTTGTATGAGCGCGATGAAGGTGATAAATGGCGAAACAAAAAGTTTGAATTGGGTTTGGAGTTTCCCAATCTTCCTTATTATATTGATGGTGATGTTAAATTAACACAGTCTATGGCCATCATACGTTATATAGCTGACAAGCACAACATGTTGGGTGGTTGTCCAAAAGAGCGTGCAGAGATTTCAATGCTTGAAGGAGCGGTTTTGGATATTAGATACGGTGTTTCGAGAATTGCATATAGTAAAGACTTTGAAACTCTCAAAGTTGATTTTCTTAGCAAGCTACCTGAAATGCTGAAAATGTTCGAAGATCGTTTATGTCATAAAACATATTTAAATGGTGATCATGTAACCCATCCTGACTTCATGTTGTATGACGCTCTTGATGTTGTTTTATACATGGACCCAATGTGCCTGGATGCGTTCCCAAAATTAGTTTGTTTTAAAAAACGTATTGAAGCTATCCCACAAATTGATAAGTACTTGAAATCCAGCAAGTATATAGCATGGCCTTTGCAGGGCTGGCAAGCCACGTTTGGTGGTGGCGACCATCCTCCAAAATCGGATCTGGAAGTTCTGTTCCAGGGGCCCCTGGGATCCATGAAGAAATTCTTTCAGGAGTTCAAGGCCGACATCAAGTTCAAGAGCGCGGGACCCGGTCAGAAGCTCAAAGAGTCCGTGGGGGAAAAGGCCCACAAAGAGAAGCCCAACCAGCCAGCCCCCAGGCCGCCCCGCCAGGGACCCACCAATGAGGCACAGATGGCAGCCGCTGCTGCCCTAGCCCGGCTGGAGCAGAAGCAGTCCCGGGCCTGGGGCCCCACATCGCAGGACACCATCCGAAACCAGGTGAGAAAGGAACTTCAAGCCGAAGCCACCGTCAGCGGGAGCCCCGAGGCCCCAGGGACCAACGTGGTATCTGAGCCCAGAGAGGAAGGCTCTGCCCACCTGGCTGTGCCTGGCGTGTACTTCACCTGTCCGCTCACTGGGGCCACCCTGAGGAAGGACCAGCGGGACGCCTGCATCAAGGAGGCCATTCTCTTGCACTTCTCCACCGACCCAGTGGCCGCCTCCATCATGAAGATCTACACGTTCAACAAAGACCAGGACCGGGTGAAGCTGGGTGTGGACACCATTGCCAAGTACCTGGACAACATCCACCTGCACCCCGAGGAGGAGAAGTACCGGAAGATCAAGCTGCAGAACAAGGTGTTTCAGGAGCGCATTAACTGCCTGGAAGGGACCCACGAGTTTTTTGAGGCCATTGGGTTCCAGAAGGTGTTGCTTCCCGCCCAGGATCAGGAGGACCCCGAGGAGTTCTACGTGCTGAGCGAGACCACCTTGGCCCAGCCCCAGAGCCTGGAGAGGCACAAGGAACAGCTGCTGGCTGCGGAGCCCGTGCGCGCCAAGCTGGACAGGCAGCGCCGCGTCTTCgcgCCCTCGCCCCTGGCCTCGCAGgcgGAAgcgCCTGGGGACTTCTTCAACCTCACAGCAGAGGAGATCAAGCGGGAGCAGAGGCTCAGGTCCGAGGCGGTGGAGCGGCTGAGCGTGCTGCGGACCAAGGCCATGCGGGAGAAGGAGGAGCAGCGGGGGCTGCGCAAGTACAACTACACGCTGCTGCGCGTGCGCCTCCCCGATGGCTGCCTCCTGCAGGGCACTTTCTACGCTCGGGAGCGGCTGGGGGCGGTGTACGGGTTCGTCCGGGAGGCCCTGCAGAGCGACTGGCTGCCTTTTGAGCTGCTGGCCTCGGGAGGGCAGAAGCTGTCCGAGGACGAGAACCTGGCCTTGAACGAGTGCGGGCTGGTGCCCTCTGCCCTCCTGACCTTCTCGTGGGACATGGCTGTGCTGGAGGACATCAAGGCCGCGGGGGCCGAGCCGGACTCCATCCTGAAACCCGAGCTCCTGTCAGCCATCGAGAAGCTCTTGCACCATCACCATCACCATTGA

>GST-UBXD1-His E328A D373A
ATGTCCCCTATACTAGGTTATTGGAAAATTAAGGGCCTTGTGCAACCCACTCGACTTCTTTTGGAATATCTTGAAGAAAAATATGAAGAGCATTTGTATGAGCGCGATGAAGGTGATAAATGGCGAAACAAAAAGTTTGAATTGGGTTTGGAGTTTCCCAATCTTCCTTATTATATTGATGGTGATGTTAAATTAACACAGTCTATGGCCATCATACGTTATATAGCTGACAAGCACAACATGTTGGGTGGTTGTCCAAAAGAGCGTGCAGAGATTTCAATGCTTGAAGGAGCGGTTTTGGATATTAGATACGGTGTTTCGAGAATTGCATATAGTAAAGACTTTGAAACTCTCAAAGTTGATTTTCTTAGCAAGCTACCTGAAATGCTGAAAATGTTCGAAGATCGTTTATGTCATAAAACATATTTAAATGGTGATCATGTAACCCATCCTGACTTCATGTTGTATGACGCTCTTGATGTTGTTTTATACATGGACCCAATGTGCCTGGATGCGTTCCCAAAATTAGTTTGTTTTAAAAAACGTATTGAAGCTATCCCACAAATTGATAAGTACTTGAAATCCAGCAAGTATATAGCATGGCCTTTGCAGGGCTGGCAAGCCACGTTTGGTGGTGGCGACCATCCTCCAAAATCGGATCTGGAAGTTCTGTTCCAGGGGCCCCTGGGATCCATGAAGAAATTCTTTCAGGAGTTCAAGGCCGACATCAAGTTCAAGAGCGCGGGACCCGGTCAGAAGCTCAAAGAGTCCGTGGGGGAAAAGGCCCACAAAGAGAAGCCCAACCAGCCAGCCCCCAGGCCGCCCCGCCAGGGACCCACCAATGAGGCACAGATGGCAGCCGCTGCTGCCCTAGCCCGGCTGGAGCAGAAGCAGTCCCGGGCCTGGGGCCCCACATCGCAGGACACCATCCGAAACCAGGTGAGAAAGGAACTTCAAGCCGAAGCCACCGTCAGCGGGAGCCCCGAGGCCCCAGGGACCAACGTGGTATCTGAGCCCAGAGAGGAAGGCTCTGCCCACCTGGCTGTGCCTGGCGTGTACTTCACCTGTCCGCTCACTGGGGCCACCCTGAGGAAGGACCAGCGGGACGCCTGCATCAAGGAGGCCATTCTCTTGCACTTCTCCACCGACCCAGTGGCCGCCTCCATCATGAAGATCTACACGTTCAACAAAGACCAGGACCGGGTGAAGCTGGGTGTGGACACCATTGCCAAGTACCTGGACAACATCCACCTGCACCCCGAGGAGGAGAAGTACCGGAAGATCAAGCTGCAGAACAAGGTGTTTCAGGAGCGCATTAACTGCCTGGAAGGGACCCACGAGTTTTTTGAGGCCATTGGGTTCCAGAAGGTGTTGCTTCCCGCCCAGGATCAGGAGGACCCCGAGGAGTTCTACGTGCTGAGCGAGACCACCTTGGCCCAGCCCCAGAGCCTGGAGAGGCACAAGGAACAGCTGCTGGCTGCGGAGCCCGTGCGCGCCAAGCTGGACAGGCAGCGCCGCGTCTTCCAGCCCTCGCCCCTGGCCTCGCAGTTCGAACTGCCTGGGGACTTCTTCAACCTCACAGCAGAGGAGATCAAGCGGGAGCAGAGGCTCAGGTCCGAGGCGGTGGAGCGGCTGAGCGTGCTGCGGACCAAGGCCATGCGGGAGAAGGAGGAGCAGCGGGGGCTGCGCAAGTACAACTACACGCTGCTGCGCGTGCGCCTCCCCGATGGCTGCCTCCTGCAGGGCACTTTCTACGCTCGGGAGCGGCTGGGGGCGGTGTACGGGTTCGTCCGGgcgGCCCTGCAGAGCgcgTGGCTGCCTTTTGAGCTGCTGGCCTCGGGAGGGCAGAAGCTGTCCGAGGACGAGAACCTGGCCTTGAACGAGTGCGGGCTGGTGCCCTCTGCCCTCCTGACCTTCTCGTGGGACATGGCTGTGCTGGAGGACATCAAGGCCGCGGGGGCCGAGCCGGACTCCATCCTGAAACCCGAGCTCCTGTCAGCCATCGAGAAGCTCTTGCACCATCACCATCACCATTGA


>GST-UBXD1-His Delta265-441
ATGTCCCCTATACTAGGTTATTGGAAAATTAAGGGCCTTGTGCAACCCACTCGACTTCTTTTGGAATATCTTGAAGAAAAATATGAAGAGCATTTGTATGAGCGCGATGAAGGTGATAAATGGCGAAACAAAAAGTTTGAATTGGGTTTGGAGTTTCCCAATCTTCCTTATTATATTGATGGTGATGTTAAATTAACACAGTCTATGGCCATCATACGTTATATAGCTGACAAGCACAACATGTTGGGTGGTTGTCCAAAAGAGCGTGCAGAGATTTCAATGCTTGAAGGAGCGGTTTTGGATATTAGATACGGTGTTTCGAGAATTGCATATAGTAAAGACTTTGAAACTCTCAAAGTTGATTTTCTTAGCAAGCTACCTGAAATGCTGAAAATGTTCGAAGATCGTTTATGTCATAAAACATATTTAAATGGTGATCATGTAACCCATCCTGACTTCATGTTGTATGACGCTCTTGATGTTGTTTTATACATGGACCCAATGTGCCTGGATGCGTTCCCAAAATTAGTTTGTTTTAAAAAACGTATTGAAGCTATCCCACAAATTGATAAGTACTTGAAATCCAGCAAGTATATAGCATGGCCTTTGCAGGGCTGGCAAGCCACGTTTGGTGGTGGCGACCATCCTCCAAAATCGGATCTGGAAGTTCTGTTCCAGGGGCCCCTGGGATCCATGAAGAAATTCTTTCAGGAGTTCAAGGCCGACATCAAGTTCAAGAGCGCGGGACCCGGTCAGAAGCTCAAAGAGTCCGTGGGGGAAAAGGCCCACAAAGAGAAGCCCAACCAGCCAGCCCCCAGGCCGCCCCGCCAGGGACCCACCAATGAGGCACAGATGGCAGCCGCTGCTGCCCTAGCCCGGCTGGAGCAGAAGCAGTCCCGGGCCTGGGGCCCCACATCGCAGGACACCATCCGAAACCAGGTGAGAAAGGAACTTCAAGCCGAAGCCACCGTCAGCGGGAGCCCCGAGGCCCCAGGGACCAACGTGGTATCTGAGCCCAGAGAGGAAGGCTCTGCCCACCTGGCTGTGCCTGGCGTGTACTTCACCTGTCCGCTCACTGGGGCCACCCTGAGGAAGGACCAGCGGGACGCCTGCATCAAGGAGGCCATTCTCTTGCACTTCTCCACCGACCCAGTGGCCGCCTCCATCATGAAGATCTACACGTTCAACAAAGACCAGGACCGGGTGAAGCTGGGTGTGGACACCATTGCCAAGTACCTGGACAACATCCACCTGCACCCCGAGGAGGAGAAGTACCGGAAGATCAAGCTGCAGAACAAGGTGTTTCAGGAGCGCATTAACTGCCTGGAAGGGACCCACGAGTTTTTTGAGGCCATTGGGTTCCAGAAGGTGTTGCTTCCCGCCCAGGATCAGGAGGACCCCGAGGAGTTCTACGTGCTGAGCGAGACCACCTTGGCCCAGCCCCAGAGCCTGGAGAGGCACAAGGAACAGCTGCTGGCTGCGGAGCACCATCACCATCACCATTGA

>Ubiquitin-GST
ATGCAGATCTTCGTGAAGACCCTGACCGGCAAGACCATCACCCTAGAGGTGGAGCCCAGTGACACCATCGAGAACGTGAAGGCCAAGATCCAGGATAAAGAGGGCATCCCCCCTGACCAGCAGAGGCTGATCTTTGCCGGCAAGCAGCTGGAAGATGGCCGCACCCTCTCTGATTACAACATCCAGAAGGAGTCAACCCTGCACCTGGTCCTTCGCCTGAGAGGTGTCGTCCATGGATCCGGAGCTTGGCTGTTGCCCGTCTCACTGGTGAAAAGAAAAACCACCCTGGCGCCCAATACGCAAACCGCCTCTCCCCGCGCGTTGGCCGATTCATTAATGCAGCTGGCACGACAGGTTTCCCGAGAATTCGAGCTCATGTCCCCTATACTAGGTTATTGGAAAATTAAGGGCCTTGTGCAACCCACTCGACTTCTTTTGGAATATCTTGAAGAAAAATATGAAGAGCATTTGTATGAGCGCGATGAAGGTGATAAATGGCGAAACAAAAAGTTTGAATTGGGTTTGGAGTTTCCCAATCTTCCTTATTATATTGATGGTGATGTTAAATTAACACAGTCTATGGCCATCATACGTTATATAGCTGACAAGCACAACATGTTGGGTGGTTGTCCAAAAGAGCGTGCAGAGATTTCAATGCTTGAAGGAGCGGTTTTGGATATTAGATACGGTGTTTCGAGAATTGCATATAGTAAAGACTTTGAAACTCTCAAAGTTGATTTTCTTAGCAAGCTACCTGAAATGCTGAAAATGTTCGAAGATCGTTTATGTCATAAAACATATTTAAATGGTGATCATGTAACCCATCCTGACTTCATGTTGTATGACGCTCTTGATGTTGTTTTATACATGGACCCAATGTGCCTGGATGCGTTCCCAAAATTAGTTTGTTTTAAAAAACGTATTGAAGCTATCCCACAAATTGATAAGTACTTGAAATCCAGCAAGTATATAGCATGGCCTTTGCAGGGCTGGCAAGCCACGTTTGGTGGTGGCGACCATCCTCCAAAATAA

>Ubiquitin
ATGCAGATCTTCGTGAAGACCCTGACCGGCAAGACCATCACCCTAGAGGTGGAGCCCAGTGACACCATCGAGAACGTGAAGGCCAAGATCCAGGATAAAGAGGGCATCCCCCCTGACCAGCAGAGGCTGATCTTTGCCGGCAAGCAGCTGGAAGATGGCCGCACCCTCTCTGATTACAACATCCAGAAGGAGTCAACCCTGCACCTGGTCCTTCGCCTGAGGGGCGGCTGA

>Ubiquitin-F4BpA
ATGCAGATCTAGGTGAAGACCCTGACCGGCAAGACCATCACCCTAGAGGTGGAGCCCAGTGACACCATCGAGAACGTGAAGGCCAAGATCCAGGATAAAGAGGGCATCCCCCCTGACCAGCAGAGGCTGATCTTTGCCGGCAAGCAGCTGGAAGATGGCCGCACCCTCTCTGATTACAACATCCAGAAGGAGTCAACCCTGCACCTGGTCCTTCGCCTGAGGGGCGGCTGA

>Ubiquitin-M1C
ATGTGCCAGATCTTCGTGAAGACCCTGACCGGCAAGACCATCACCCTAGAGGTGGAGCCCAGTGACACCATCGAGAACGTGAAGGCCAAGATCCAGGATAAAGAGGGCATCCCCCCTGACCAGCAGAGGCTGATCTTTGCCGGCAAGCAGCTGGAAGATGGCCGCACCCTCTCTGATTACAACATCCAGAAGGAGTCAACCCTGCACCTGGTCCTTCGCCTGAGGGGCGGCTGA

>GST-SUMO1
ATGTCCCCTATACTAGGTTATTGGAAAATTAAGGGCCTTGTGCAACCCACTCGACTTCTTTTGGAATATCTTGAAGAAAAATATGAAGAGCATTTGTATGAGCGCGATGAAGGTGATAAATGGCGAAACAAAAAGTTTGAATTGGGTTTGGAGTTTCCCAATCTTCCTTATTATATTGATGGTGATGTTAAATTAACACAGTCTATGGCCATCATACGTTATATAGCTGACAAGCACAACATGTTGGGTGGTTGTCCAAAAGAGCGTGCAGAGATTTCAATGCTTGAAGGAGCGGTTTTGGATATTAGATACGGTGTTTCGAGAATTGCATATAGTAAAGACTTTGAAACTCTCAAAGTTGATTTTCTTAGCAAGCTACCTGAAATGCTGAAAATGTTCGAAGATCGTTTATGTCATAAAACATATTTAAATGGTGATCATGTAACCCATCCTGACTTCATGTTGTATGACGCTCTTGATGTTGTTTTATACATGGACCCAATGTGCCTGGATGCGTTCCCAAAATTAGTTTGTTTTAAAAAACGTATTGAAGCTATCCCACAAATTGATAAGTACTTGAAATCCAGCAAGTATATAGCATGGCCTTTGCAGGGCTGGCAAGCCACGTTTGGTGGTGGCGACCATCCTCCAAAATCGGATCTGGTTCCGCGTGGATCCATGTCTGACCAGGAGGCCAAACCTTCAACTGAGGACTTGGGGGATAAGAAGGAAGGTGAATATATTAAACTCAAAGTCATTGGACAGGATAGCAGTGAGATTCACTTCAAAGTGAAAATGACAACACATCTCAAGAAACTCAAAGAATCATACTGTCAAAGACAGGGTGTTCCAATGAATTCACTCAGGTTTCTCTTTGAGGGTCAGAGAATTGCTGATAATCATACTCCAAAAGAACTGGGAATGGAGGAAGAAGATGTGATTGAAGTTTATCAGGAACAAACGGGGGGTTAG

>GST-HR23b-UBL
ATGTCCCCTATACTAGGTTATTGGAAAATTAAGGGCCTTGTGCAACCCACTCGACTTCTTTTGGAATATCTTGAAGAAAAATATGAAGAGCATTTGTATGAGCGCGATGAAGGTGATAAATGGCGAAACAAAAAGTTTGAATTGGGTTTGGAGTTTCCCAATCTTCCTTATTATATTGATGGTGATGTTAAATTAACACAGTCTATGGCCATCATACGTTATATAGCTGACAAGCACAACATGTTGGGTGGTTGTCCAAAAGAGCGTGCAGAGATTTCAATGCTTGAAGGAGCGGTTTTGGATATTAGATACGGTGTTTCGAGAATTGCATATAGTAAAGACTTTGAAACTCTCAAAGTTGATTTTCTTAGCAAGCTACCTGAAATGCTGAAAATGTTCGAAGATCGTTTATGTCATAAAACATATTTAAATGGTGATCATGTAACCCATCCTGACTTCATGTTGTATGACGCTCTTGATGTTGTTTTATACATGGACCCAATGTGCCTGGATGCGTTCCCAAAATTAGTTTGTTTTAAAAAACGTATTGAAGCTATCCCACAAATTGATAAGTACTTGAAATCCAGCAAGTATATAGCATGGCCTTTGCAGGGCTGGCAAGCCACGTTTGGTGGTGGCGACCATCCTCCAAAATCGGATCTGGAAGTTCTGTTCCAGGGGCCCCTGGGATCCATGCAGGTTACCCTGAAAACCCTGCAGCAGCAGACCTTTAAAATCGATATTGATCCGGAAGAAACCGTGAAAGCCCTGAAAGAAAAAATCGAAAGCGAGAAAGGTAAAGATGCATTTCCGGTTGCAGGTCAGAAACTGATTTATGCAGGTAAAATCCTGAACGATGATACCGCACTGAAAGAGTATAAAATCGACGAGAAAAACTTCGTGGTTGTGATGGTTACCAAACCGAAATAATGA

>GST-HR23b-UBL-F69BpA
ATGTCCCCTATACTAGGTTATTGGAAAATTAAGGGCCTTGTGCAACCCACTCGACTTCTTTTGGAATATCTTGAAGAAAAATATGAAGAGCATTTGTATGAGCGCGATGAAGGTGATAAATGGCGAAACAAAAAGTTTGAATTGGGTTTGGAGTTTCCCAATCTTCCTTATTATATTGATGGTGATGTTAAATTAACACAGTCTATGGCCATCATACGTTATATAGCTGACAAGCACAACATGTTGGGTGGTTGTCCAAAAGAGCGTGCAGAGATTTCAATGCTTGAAGGAGCGGTTTTGGATATTAGATACGGTGTTTCGAGAATTGCATATAGTAAAGACTTTGAAACTCTCAAAGTTGATTTTCTTAGCAAGCTACCTGAAATGCTGAAAATGTTCGAAGATCGTTTATGTCATAAAACATATTTAAATGGTGATCATGTAACCCATCCTGACTTCATGTTGTATGACGCTCTTGATGTTGTTTTATACATGGACCCAATGTGCCTGGATGCGTTCCCAAAATTAGTTTGTTTTAAAAAACGTATTGAAGCTATCCCACAAATTGATAAGTACTTGAAATCCAGCAAGTATATAGCATGGCCTTTGCAGGGCTGGCAAGCCACGTTTGGTGGTGGCGACCATCCTCCAAAATCGGATCTGGAAGTTCTGTTCCAGGGGCCCCTGGGATCCATGCAGGTTACCCTGAAAACCCTGCAGCAGCAGACCTTTAAAATCGATATTGATCCGGAAGAAACCGTGAAAGCCCTGAAAGAAAAAATCGAAAGCGAGAAAGGTAAAGATGCATTTCCGGTTGCAGGTCAGAAACTGATTTATGCAGGTAAAATCCTGAACGATGATACCGCACTGAAAGAGTATAAAATCGACGAGAAAAACTAGGTGGTTGTGATGGTTACCAAACCGAAATAATGA

>StrepTagII control
GGATCCATGTGGAGCCACCCGCAGTTCGAAAAGTGATAGGAATTC
