# Supplementary material for: The UBX domain in UBXD1 organizes ubiquitin binding at the C-terminus of the VCP/p97 AAA-ATPase
Source: Nat Commun. 2023 Jun 5;14:3258. doi: 10.1038/s41467-023-38604-4 (PMC10241913; doi:10.1038/s41467-023-38604-4)
Supplement: Supplementary file 3 — Supplementary Data 1-14 [file 41467_2023_38604_MOESM3_ESM.zip › Supplementary_Data_2_CX_UBXD1_DSSO.xlsx]

## Sheet: Supplementary Data 2
Supplementary Data 2: Identified intramolecular chemical cross-links from UBXD1 with DSSO present in four biological replicates.
Score	Protein 1	XL Aa 1	Peptide 1	Protein 2	XL Aa 2	Peptide 2
339.88	UBXD1	257	HKEQLLAAEPVR	UBXD1	325	EKEEQR
326.11	UBXD1	142	DACIKEAILLHFSTDPVAASIMK	UBXD1	166	IYTFNKDQDRVK
317.97	UBXD1	142	DACIKEAILLHFSTDPVAASIMK	UBXD1	166	IYTFNKDQDRVK
312.42	UBXD1	257	HKEQLLAAEPVR	UBXD1	269	AKLDR
311.59	UBXD1	180	LGVDTIAKYLDNIHLHPEEEK	UBXD1	257	HKEQLLAAEPVR
311.59	UBXD1	180	LGVDTIAKYLDNIHLHPEEEK	UBXD1	257	HKEQLLAAEPVR
310.05	UBXD1	180	LGVDTIAKYLDNIHLHPEEEK	UBXD1	202	IKLQNKVFQER
296.94	UBXD1	180	LGVDTIAKYLDNIHLHPEEEKYR	UBXD1	202	IKLQNKVFQER
287.94	UBXD1	257	HKEQLLAAEPVR	UBXD1	320	TKAMR
285.7	UBXD1	257	HKEQLLAAEPVR	UBXD1	319	TKAMR
285.24	UBXD1	257	HKEQLLAAEPVR	UBXD1	66	LEQKQSR
283.46	UBXD1	257	HKEQLLAAEPVR	UBXD1	325	AMREKEEQR
269.44	UBXD1	257	HKEQLLAAEPVR	UBXD1	66	LEQKQSR
257.54	UBXD1	257	HKEQLLAAEPVR	UBXD1	172	VKLGVDTIAK
257.54	UBXD1	257	HKEQLLAAEPVR	UBXD1	198	IKLQNK
257.01	UBXD1	166	IYTFNKDQDRVK	UBXD1	319	TKAMR
251.51	UBXD1	166	IYTFNKDQDRVK	UBXD1	325	AMREKEEQR
250.68	UBXD1	166	IYTFNKDQDRVK	UBXD1	333	KYNYTLLR
250.04	UBXD1	166	IYTFNKDQDRVK	UBXD1	269	AKLDR
232.19	UBXD1	301	RVFQPSPLASQFELPGDFFNLTAEEIKR	UBXD1	166	IYTFNKDQDRVK
227.14	UBXD1	166	IYTFNKDQDRVK	UBXD1	325	AMREKEEQR
226.32	UBXD1	301	VFQPSPLASQFELPGDFFNLTAEEIKR	UBXD1	325	AMREKEEQR
226.11	UBXD1	166	IYTFNKDQDRVK	UBXD1	333	KYNYTLLR
225.77	UBXD1	166	IYTFNKDQDRVK	UBXD1	66	LEQKQSR
225.17	UBXD1	257	HKEQLLAAEPVR	UBXD1	202	LQNKVFQER
220.45	UBXD1	257	HKEQLLAAEPVR	UBXD1	202	LQNKVFQER
218.85	UBXD1	202	IKLQNKVFQER	UBXD1	66	LEQKQSR
210.95	UBXD1	333	KYNYTLLR	UBXD1	320	TKAMREK
209.11	UBXD1	333	KYNYTLLR	UBXD1	66	LEQKQSR
209.11	UBXD1	333	KYNYTLLR	UBXD1	325	AMREKEEQRGLR
206.45	UBXD1	301	VFQPSPLASQFELPGDFFNLTAEEIKR	UBXD1	142	DACIKEAILLHFSTDPVAASIMK
204.62	UBXD1	75	AWGPTSQDTIR	UBXD1	66	LEQKQSR
203.75	UBXD1	194	YLDNIHLHPEEEKYRK	UBXD1	198	IKLQNK
198.35	UBXD1	333	KYNYTLLR	UBXD1	325	AMREKEEQRGLR
194.59	UBXD1	193	YLDNIHLHPEEEKYRK	UBXD1	198	IKLQNK
192.58	UBXD1	194	YLDNIHLHPEEEKYRK	UBXD1	202	LQNKVFQER
192.19	UBXD1	202	LQNKVFQER	UBXD1	269	AKLDR
190.03	UBXD1	301	RVFQPSPLASQFELPGDFFNLTAEEIKR	UBXD1	325	AMREKEEQR
189	UBXD1	333	KYNYTLLR	UBXD1	269	AKLDR
188.98	UBXD1	334	KYNYTLLR	UBXD1	66	LEQKQSR
188.49	UBXD1	166	IYTFNKDQDR	UBXD1	66	LEQKQSR
181.81	UBXD1	334	KYNYTLLR	UBXD1	325	EKEEQR
180.87	UBXD1	333	KYNYTLLR	UBXD1	66	LEQKQSR
180.34	UBXD1	301	RVFQPSPLASQFELPGDFFNLTAEEIKR	UBXD1	333	KYNYTLLR
177.84	UBXD1	142	DQRDACIKEAILLHFSTDPVAASIMK	UBXD1	166	IYTFNKDQDRVK
174.86	UBXD1	66	LEQKQSR	UBXD1	325	AMREKEEQR
174.81	UBXD1	202	IKLQNKVFQER	UBXD1	66	LEQKQSR
170.95	UBXD1	172	VKLGVDTIAK	UBXD1	333	KYNYTLLR
170.05	UBXD1	66	LEQKQSR	UBXD1	325	AMREKEEQR
168	UBXD1	202	LQNKVFQER	UBXD1	325	EKEEQR
167.3	UBXD1	301	RVFQPSPLASQFELPGDFFNLTAEEIKR	UBXD1	166	IYTFNKDQDR
164.96	UBXD1	66	LEQKQSR	UBXD1	269	AKLDR
162.97	UBXD1	66	LEQKQSR	UBXD1	320	TKAMR
162.8	UBXD1	325	AMREKEEQR	UBXD1	269	AKLDR
161.32	UBXD1	66	LEQKQSR	UBXD1	320	TKAMR
159.64	UBXD1	430	AAGAEPDSILKPELLSAIEK	UBXD1	269	AKLDR
158.74	UBXD1	296	RVFQPSPLASQFELPGDFFNLTAEEIKR	UBXD1	325	AMREKEEQR
156.01	UBXD1	301	RVFQPSPLASQFELPGDFFNLTAEEIKR	UBXD1	333	KYNYTLLR
155.07	UBXD1	66	LEQKQSR	UBXD1	198	IKLQNK
155.07	UBXD1	66	LEQKQSR	UBXD1	269	AKLDR
153.97	UBXD1	193	YLDNIHLHPEEEKYRK	UBXD1	202	LQNKVFQER
153.67	UBXD1	194	YLDNIHLHPEEEKYRK	UBXD1	202	IKLQNKVFQER
150.06	UBXD1	177	LGVDTIAKYLDNIHLHPEEEK	UBXD1	202	IKLQNKVFQER
148.33	UBXD1	325	EKEEQR	UBXD1	320	TKAMR
147.18	UBXD1	257	HKEQLLAAEPVR	UBXD1	166	IYTFNKDQDR
146.03	UBXD1	85	KELQAEATVSGSPEAPGTNVVSEPR	UBXD1	333	KYNYTLLR
145.04	UBXD1	325	EKEEQR	UBXD1	319	TKAMR
144.55	UBXD1	166	IYTFNKDQDR	UBXD1	320	TKAMR
142.62	UBXD1	325	AMREKEEQR	UBXD1	269	AKLDR
142.55	UBXD1	202	LQNKVFQER	UBXD1	333	KYNYTLLR
142.04	UBXD1	75	AWGPTSQDTIR	UBXD1	66	LEQKQSR
141.66	UBXD1	166	IYTFNKDQDRVK	UBXD1	333	KYNYTLLR
136.65	UBXD1	166	IYTFNKDQDR	UBXD1	333	KYNYTLLR
136.65	UBXD1	166	IYTFNKDQDRVK	UBXD1	333	KYNYTLLR
136.65	UBXD1	202	IKLQNKVFQER	UBXD1	333	KYNYTLLR
135.18	UBXD1	166	IYTFNKDQDR	UBXD1	66	LEQKQSR
135.03	UBXD1	325	AMREKEEQRGLR	UBXD1	333	GLRKYNYTLLR
132.94	UBXD1	193	YLDNIHLHPEEEKYRK	UBXD1	198	KIKLQNKVFQER
132.88	UBXD1	301	VFQPSPLASQFELPGDFFNLTAEEIKR	UBXD1	202	LQNKVFQER
131.5	UBXD1	172	VKLGVDTIAK	UBXD1	320	TKAMR
131.45	UBXD1	202	LQNKVFQER	UBXD1	269	AKLDR
131.06	UBXD1	193	YLDNIHLHPEEEKYRK	UBXD1	202	IKLQNKVFQER
130.16	UBXD1	257	HKEQLLAAEPVR	UBXD1	333	KYNYTLLR
129.96	UBXD1	202	IKLQNKVFQER	UBXD1	202	LQNKVFQER
128.76	UBXD1	172	VKLGVDTIAK	UBXD1	333	KYNYTLLR
127.32	UBXD1	181	LGVDTIAKYLDNIHLHPEEEK	UBXD1	202	LQNKVFQER
126.67	UBXD1	257	HKEQLLAAEPVR	UBXD1	202	LQNKVFQER
125.47	UBXD1	333	KYNYTLLR	UBXD1	319	TKAMREK
124.37	UBXD1	198	IKLQNK	UBXD1	320	TKAMR
122.3	UBXD1	151	DACIKEAILLHFSTDPVAASIMK	UBXD1	166	IYTFNKDQDRVK
121.87	UBXD1	166	IYTFNKDQDR	UBXD1	334	KYNYTLLR
121.62	UBXD1	194	YLDNIHLHPEEEKYRK	UBXD1	202	LQNKVFQER
120.96	UBXD1	142	DACIKEAILLHFSTDPVAASIMK	UBXD1	166	IYTFNKDQDR
120.78	UBXD1	172	DQDRVKLGVDTIAK	UBXD1	333	KYNYTLLR
119.75	UBXD1	301	VFQPSPLASQFELPGDFFNLTAEEIKR	UBXD1	172	VKLGVDTIAK
119.23	UBXD1	166	IYTFNKDQDRVK	UBXD1	325	AMREKEEQR
118.48	UBXD1	172	VKLGVDTIAK	UBXD1	202	LQNKVFQER
118.11	UBXD1	194	YLDNIHLHPEEEKYRK	UBXD1	333	KYNYTLLR
118.11	UBXD1	256	HKEQLLAAEPVR	UBXD1	333	KYNYTLLR
118.11	UBXD1	257	HKEQLLAAEPVR	UBXD1	333	KYNYTLLR
117.98	UBXD1	166	IYTFNKDQDR	UBXD1	172	VKLGVDTIAK
116.3	UBXD1	194	YLDNIHLHPEEEKYR	UBXD1	172	VKLGVDTIAK
115.71	UBXD1	202	IKLQNKVFQER	UBXD1	66	LEQKQSR
115.71	UBXD1	257	HKEQLLAAEPVR	UBXD1	66	LEQKQSR
113.82	UBXD1	180	LGVDTIAKYLDNIHLHPEEEK	UBXD1	202	LQNKVFQER
113.76	UBXD1	257	HKEQLLAAEPVR	UBXD1	172	VKLGVDTIAK
112.51	UBXD1	35	EKPNQPAPRPPRQGPTNEAQMAAAAALAR	UBXD1	15	FKSAGPGQK
112.35	UBXD1	296	RVFQPSPLASQFELPGDFFNLTAEEIKR	UBXD1	325	EKEEQR
111.28	UBXD1	333	KYNYTLLR	UBXD1	320	TKAMREK
110.35	UBXD1	166	IYTFNKDQDRVK	UBXD1	202	IKLQNKVFQER
110.31	UBXD1	134	KDQRDACIK	UBXD1	269	EQLLAAEPVRAKLDR
110.24	UBXD1	430	AAGAEPDSILKPELLSAIEK	UBXD1	269	AKLDR
110.17	UBXD1	35	EKPNQPAPRPPRQGPTNEAQMAAAAALAR	UBXD1	22	SAGPGQKLK
110.17	UBXD1	163	IYTFNKDQDRVK	UBXD1	325	AMREKEEQR
108.99	UBXD1	193	YLDNIHLHPEEEKYRK	UBXD1	66	LEQKQSR
108.99	UBXD1	256	HKEQLLAAEPVR	UBXD1	66	LEQKQSR
108.24	UBXD1	194	YLDNIHLHPEEEKYR	UBXD1	257	HKEQLLAAEPVR
108.24	UBXD1	257	HKEQLLAAEPVR	UBXD1	333	KYNYTLLR
107.9	UBXD1	6	EQLLAAEPVRAKDQDRVK	UBXD1	269	AKLDRQR
106.29	UBXD1	166	IYTFNKDQDRVK	UBXD1	134	KDQRDACIK
106.15	UBXD1	166	IYTFNKDQDRVK	UBXD1	66	LEQKQSR
106.15	UBXD1	334	KYNYTLLR	UBXD1	66	LEQKQSR
106.05	UBXD1	15	FKSAGPGQK	UBXD1	24	LKESVGEK
105.82	UBXD1	333	GLRKYNYTLLR	UBXD1	66	LEQKQSR
105.16	UBXD1	180	LGVDTIAKYLDNIHLHPEEEK	UBXD1	202	LQNKVFQER
104.95	UBXD1	134	KDQRDACIK	UBXD1	333	GLRKYNYTLLR
104.01	UBXD1	66	LEQKQSR	UBXD1	198	IKLQNK
103.41	UBXD1	325	AMREKEEQR	UBXD1	134	KDQRDACIK
100.78	UBXD1	257	HKEQLLAAEPVRAK	UBXD1	333	KYNYTLLR
100.74	UBXD1	256	HKEQLLAAEPVR	UBXD1	202	LQNKVFQER
100.48	UBXD1	430	AAGAEPDSILKPELLSAIEK	UBXD1	333	KYNYTLLR
100.15	UBXD1	193	YLDNIHLHPEEEKYRK	UBXD1	198	IKLQNK
100.15	UBXD1	194	YLDNIHLHPEEEKYRK	UBXD1	325	EKEEQR
100.15	UBXD1	333	KYNYTLLR	UBXD1	325	EKEEQR
100.15	UBXD1	334	KYNYTLLR	UBXD1	325	AMREKEEQR
98.03	UBXD1	181	LGVDTIAKYLDNIHLHPEEEK	UBXD1	66	LEQKQSR
96.73	UBXD1	296	RVFQPSPLASQFELPGDFFNLTAEEIKR	UBXD1	325	AMREKEEQR
96.25	UBXD1	257	HKEQLLAAEPVR	UBXD1	325	EKEEQR
95.57	UBXD1	333	KYNYTLLR	UBXD1	325	AMREKEEQR
95.53	UBXD1	172	VKLGVDTIAK	UBXD1	325	EKEEQR
93.54	UBXD1	66	LEQKQSR	UBXD1	325	EKEEQR
91.87	UBXD1	96	KELQAEATVSGSPEAPGTNVVSEPR	UBXD1	325	EKEEQR
91.32	UBXD1	193	YLDNIHLHPEEEKYRK	UBXD1	66	LEQKQSR
91.27	UBXD1	163	IYTFNKDQDRVK	UBXD1	320	TKAMR
91.27	UBXD1	257	HKEQLLAAEPVR	UBXD1	269	AKLDR
91.27	UBXD1	257	HKEQLLAAEPVR	UBXD1	269	AKLDR
90.13	UBXD1	257	HKEQLLAAEPVR	UBXD1	198	IKLQNK
89.78	UBXD1	172	VKLGVDTIAK	UBXD1	333	KYNYTLLR
88.59	UBXD1	150	DACIKEAILLHFSTDPVAASIMK	UBXD1	166	IYTFNKDQDR
86.34	UBXD1	102	KELQAEATVSGSPEAPGTNVVSEPR	UBXD1	66	LEQKQSR
86.01	UBXD1	177	LGVDTIAKYLDNIHLHPEEEK	UBXD1	325	EKEEQR
86.01	UBXD1	202	IKLQNKVFQER	UBXD1	325	EKEEQR
86.01	UBXD1	257	HKEQLLAAEPVR	UBXD1	269	AKLDR
86.01	UBXD1	334	KYNYTLLR	UBXD1	308	SEAVER
85.73	UBXD1	166	IYTFNKDQDRVK	UBXD1	66	LEQKQSR
85.73	UBXD1	430	AAGAEPDSILKPELLSAIEK	UBXD1	66	LEQKQSR
84.57	UBXD1	102	KELQAEATVSGSPEAPGTNVVSEPR	UBXD1	333	KYNYTLLR
83.26	UBXD1	66	LEQKQSR	UBXD1	325	AMREKEEQR
83.23	UBXD1	166	IYTFNKDQDR	UBXD1	202	LQNKVFQER
82.92	UBXD1	74	AWGPTSQDTIR	UBXD1	269	AKLDR
82.92	UBXD1	166	IYTFNKDQDRVK	UBXD1	269	AKLDR
82.6	UBXD1	163	IYTFNKDQDR	UBXD1	269	AKLDR
82.6	UBXD1	166	IYTFNKDQDR	UBXD1	269	AKLDR
82.6	UBXD1	257	HKEQLLAAEPVR	UBXD1	320	TKAMR
82.6	UBXD1	320	TKAMR	UBXD1	269	AKLDR
82.6	UBXD1	333	KYNYTLLR	UBXD1	269	AKLDR
82.5	UBXD1	198	IKLQNK	UBXD1	269	AKLDR
81.88	UBXD1	166	IYTFNKDQDRVK	UBXD1	325	EKEEQR
81.63	UBXD1	320	TKAMR	UBXD1	269	AKLDR
80.07	UBXD1	427	AAGAEPDSILKPELLSAIEK	UBXD1	325	EKEEQR
75.9	UBXD1	320	TKAMR	UBXD1	269	AKLDR
