# Supplementary material for: The UBX domain in UBXD1 organizes ubiquitin binding at the C-terminus of the VCP/p97 AAA-ATPase
Source: Nat Commun. 2023 Jun 5;14:3258. doi: 10.1038/s41467-023-38604-4 (PMC10241913; doi:10.1038/s41467-023-38604-4)
Supplement: Supplementary file 3 — Supplementary Data 1-14 [file 41467_2023_38604_MOESM3_ESM.zip › Supplementary_Data_3_CX_UBXD1-298PreSc_DSSO.xlsx]

## Sheet: Supplementary Data 3
Supplementary Data 3: Identified intermolecular chemical cross-link results from UBXD1-298PreSc fragments (after PreSc cleavage) with DSSO present in three technical replicates.
UBXD1-1 protein: residues 1-298, UBXD1-2 protein: residues 299-441.
Score	Protein 1	XL Aa 1	Peptide 1	Protein 2	XL Aa 2	Peptide 2
287.83	UBXD1-1	166	IYTFNKDQDRVK	UBXD1-2	334	KYNYTLLR
277.28	UBXD1-1	166	IYTFNKDQDRVK	UBXD1-2	325	EKEEQR
268.98	UBXD1-1	166	IYTFNKDQDRVK	UBXD1-2	325	AMREKEEQR
236.98	UBXD1-1	166	IYTFNKDQDRVK	UBXD1-2	319	TKAMR
229.24	UBXD1-1	166	IYTFNKDQDRVK	UBXD1-2	333	KYNYTLLR
226.73	UBXD1-1	257	HKEQLLAAEPVR	UBXD1-2	320	TKAMR
217.45	UBXD1-1	166	IYTFNKDQDRVK	UBXD1-2	325	EKEEQR
215.45	UBXD1-1	166	IYTFNKDQDRVK	UBXD1-2	333	KYNYTLLR
206.49	UBXD1-1	166	IYTFNKDQDRVK	UBXD1-2	300*	GPLGSEIKR
206.49	UBXD1-1	166	IYTFNKDQDR	UBXD1-2	333	KYNYTLLR
192.17	UBXD1-1	166	IYTFNKDQDRVK	UBXD1-2	319	TKAMR
190.03	UBXD1-2	325	AMREKEEQR	UBXD1-1	269	AKLDR
177.58	UBXD1-2	325	AMREKEEQR	UBXD1-1	269	AKLDR
168.4	UBXD1-1	166	IYTFNKDQDRVK	UBXD1-2	320	TKAMR
163.91	UBXD1-2	325	AMREKEEQR	UBXD1-1	269	AKLDR
135.66	UBXD1-1	166	IYTFNKDQDRVK	UBXD1-2	320	TKAMR
84.24	UBXD1-1	257	HKEQLLAAEPVR	UBXD1-2	333	KYNYTLLR
75.9	UBXD1-2	320	TKAMR	UBXD1-1	269	AKLDR
65.09	UBXD1-2	320	TKAMR	UBXD1-1	269	AKLDR
51.69	UBXD1-2	300*	GPLGSEIKR	UBXD1-1	269	AKLDR
49.48	UBXD1-1	166	IYTFNKDQDRVK	UBXD1-2	320	TKAMR
38.09	UBXD1-2	334	KYNYTLLR	UBXD1-1	269	AKLDR
36.68	UBXD1-1	166	IYTFNKDQDRVK	UBXD1-2	334	KYNYTLLR
S300* = Serine from inserted PreSc site (LEVLFQ(GPLGS)E299IKR302)
