# Supplementary material for: The UBX domain in UBXD1 organizes ubiquitin binding at the C-terminus of the VCP/p97 AAA-ATPase
Source: Nat Commun. 2023 Jun 5;14:3258. doi: 10.1038/s41467-023-38604-4 (PMC10241913; doi:10.1038/s41467-023-38604-4)
Supplement: Supplementary file 3 — Supplementary Data 1-14 [file 41467_2023_38604_MOESM3_ESM.zip › Supplementary_Data_4_CX_UBXD1+Ub_DSSO.xlsx]

## Sheet: Tabelle1
Supplementary Data 4: Identified intermolecular chemical cross-links between UBXD1 and Ubiquitin with DSSO present in three technical replicates.
Score	Protein 1	XL Aa 1	Peptide 1	Protein 2	XL Aa 2	Peptide 2
195.22	Ubiquitin	48	LIFAGKQLEDGR	UBXD1	269	AKLDR
170.7	Ubiquitin	63	TLSDYNIQKESTLHLVLR	UBXD1	194	YLDNIHLHPEEEKYRK
170.3	Ubiquitin	48	LIFAGKQLEDGRTLSDYNIQK	UBXD1	166	IYTFNKDQDRVK
169.58	Ubiquitin	48	LIFAGKQLEDGR	UBXD1	333	KYNYTLLR
164.1	Ubiquitin	63	TLSDYNIQKESTLHLVLR	UBXD1	257	HKEQLLAAEPVR
144.6	Ubiquitin	63	QLEDGRTLSDYNIQKESTLHLVLR	UBXD1	166	IYTFNKDQDRVK
113.8	Ubiquitin	48	LIFAGKQLEDGRTLSDYNIQK	UBXD1	202	IKLQNKVFQER
109	Ubiquitin	66	TLSDYNIQKESTLHLVLR	UBXD1	66	LEQKQSR
106.2	Ubiquitin	57	LIFAGKQLEDGRTLSDYNIQK	UBXD1	66	LEQKQSR
106.1	Ubiquitin	48	LIFAGKQLEDGRTLSDYNIQK	UBXD1	333	KYNYTLLR
95.91	Ubiquitin	48	LIFAGKQLEDGRTLSDYNIQK	UBXD1	269	EQLLAAEPVRAKLDR
93.04	Ubiquitin	48	LIFAGKQLEDGRTLSDYNIQK	UBXD1	198	IKLQNK
81.97	Ubiquitin	59	TLSDYNIQKESTLHLVLR	UBXD1	198	IKLQNK
62.69	Ubiquitin	57	LIFAGKQLEDGRTLSDYNIQK	UBXD1	320	TKAMREK
45.34	Ubiquitin	48	LIFAGKQLEDGRTLSDYNIQK	UBXD1	320	TKAMR
43.26	Ubiquitin	48	LIFAGKQLEDGRTLSDYNIQK	UBXD1	325	AMREKEEQR
42.57	Ubiquitin	57	LIFAGKQLEDGRTLSDYNIQK	UBXD1	269	AKLDRQR
