# Supplementary material for: The UBX domain in UBXD1 organizes ubiquitin binding at the C-terminus of the VCP/p97 AAA-ATPase
Source: Nat Commun. 2023 Jun 5;14:3258. doi: 10.1038/s41467-023-38604-4 (PMC10241913; doi:10.1038/s41467-023-38604-4)
Supplement: Supplementary file 3 — Supplementary Data 1-14 [file 41467_2023_38604_MOESM3_ESM.zip › Supplementary_Data_5_PX_UBXD1+UbF4BpA.xlsx]

## Sheet: Tabelle1
Supplementary Data 5: Identified intermolecular chemical cross-links between UBXD1 and Ubiquitin-F4BpA present in four technical replicates.
The x marks the photo-reactive amino acid p-Benzoyl-L-phenylalanine (BpA) in the peptide sequence.
Protein 1	XL Aa 1	Peptide 1	Protein 2	XL Aa 2	Peptide 2
UBXD1	54	QGPTNEAQMAAAAALAR	Ubiquitin-F4BpA	4	MQIxVK
UBXD1	53	QGPTNEAQMAAAAALAR	Ubiquitin-F4BpA	4	MQIxVK
UBXD1	53	QGPTNEAQMAAAAALAR	Ubiquitin-F4BpA	4	MQIxVK
UBXD1	48	QGPTNEAQMAAAAALAR	Ubiquitin-F4BpA	4	MQIxVK
UBXD1	52	QGPTNEAQMAAAAALAR	Ubiquitin-F4BpA	4	MQIxVK
UBXD1	49	QGPTNEAQMAAAAALAR	Ubiquitin-F4BpA	4	MQIxVK
UBXD1	49	QGPTNEAQMAAAAALAR	Ubiquitin-F4BpA	4	MQIxVK
UBXD1	48	QGPTNEAQMAAAAALAR	Ubiquitin-F4BpA	4	MQIxVK
UBXD1	48	QGPTNEAQMAAAAALAR	Ubiquitin-F4BpA	4	MQIxVK
UBXD1	326	EEQRGLR	Ubiquitin-F4BpA	4	MQIxVK
UBXD1	321	TKAMR	Ubiquitin-F4BpA	4	MQIxVK
UBXD1	330	EEQRGLR	Ubiquitin-F4BpA	4	MQIxVK
UBXD1	326	EKEEQR	Ubiquitin-F4BpA	4	MQIxVK
UBXD1	334	YNYTLLR	Ubiquitin-F4BpA	4	MQIxVK
UBXD1	223	VFQERINCLEGTHEFFEAIGFQK	Ubiquitin-F4BpA	4	MQIxVK
UBXD1	334	YNYTLLR	Ubiquitin-F4BpA	4	MQIxVK
UBXD1	321	AMREKEEQR	Ubiquitin-F4BpA	4	QIxVKTLTGKTITLEVEPSDTIENVK
