# Supplementary material for: The UBX domain in UBXD1 organizes ubiquitin binding at the C-terminus of the VCP/p97 AAA-ATPase
Source: Nat Commun. 2023 Jun 5;14:3258. doi: 10.1038/s41467-023-38604-4 (PMC10241913; doi:10.1038/s41467-023-38604-4)
Supplement: Supplementary file 3 — Supplementary Data 1-14 [file 41467_2023_38604_MOESM3_ESM.zip › Supplementary_Data_6_CX_UBXD1+p97_DSSO.xlsx]

## Sheet: Tabelle1
Supplementary Data 6: Identified intermolecular chemical cross-link results from UBXD1 and p97 with DSSO present in three technical replicates.
Score	Protein 1	XL Aa 1	Peptide 1	Protein 2	XL Aa 2	Peptide 2
65.09	p97	60	GDTVLLKGK	UBXD1	320	TKAMR
46.61	UBXD1	66	LEQKQSR	p97	211	KQLAQIK
82.5	UBXD1	66	LEQKQSR	p97	663	KSPVAK
81.52	UBXD1	66	LEQKQSR	p97	696	ACKLAIR
104.04	UBXD1	166	IYTFNKDQDR	p97	696	ACKLAIR
67.76	p97	211	KQLAQIK	UBXD1	320	TKAMR
166.08	p97	211	KQLAQIK	UBXD1	320	TKAMR
48.28	p97	211	KQLAQIK	UBXD1	325	EKEEQR
134.7	p97	211	KQLAQIK	UBXD1	325	TKAMR
100.78	p97	288	KAFEEAEK	UBXD1	13	LEQKQSR
106.05	p97	288	KAFEEAEK	UBXD1	66	LEQKQSR
65.09	p97	288	KAFEEAEK	UBXD1	269	AKLDR
119.74	UBXD1	301	VFQPSPLASQFELPGDFFNLTAEEIKR	p97	754	KYEMFAQTLQQSR
65.06	p97	315	EKTHGEVER	UBXD1	325	EKEEQR
59.82	UBXD1	334	KYNYTLLR	p97	565	EIFDKAR
91.32	UBXD1	334	KYNYTLLR	p97	696	ACKLAIR
72.14	p97	385	LEILQIHTKNMK	UBXD1	66	LEQKQSR
53.17	p97	385	LEILQIHTKNMK	UBXD1	66	LEQKQSR
95.85	p97	584	QAAPCVLFFDELDSIAKAR	UBXD1	325	EKEEQR
86.11	p97	658	VAILKANLR	UBXD1	66	LEQKQSR
72.79	p97	658	VAILKANLR	UBXD1	320	EKEEQR
65.06	p97	658	VAILKANLR	UBXD1	325	EKEEQR
80.23	p97	658	VAILKANLR	UBXD1	325	EKEEQR
72.47	p97	664	SPVAKDVDLEFLAK	UBXD1	320	TKAMR
50.16	p97	664	SPVAKDVDLEFLAK	UBXD1	325	EKEEQR
55.58	p97	668	SPVAKDVDLEFLAK	UBXD1	320	TKAMR
50.86	p97	696	ACKLAIR	UBXD1	269	AKLDR
54.41	p97	696	ACKLAIR	UBXD1	319	TKAMR
65.09	p97	696	ACKLAIR	UBXD1	320	TKAMR
55.06	p97	696	ACKLAIR	UBXD1	325	EKEEQR
37.72	p97	754	KYEMFAQTLQQSR	UBXD1	320	TKAMR
