# Supplementary material for: The UBX domain in UBXD1 organizes ubiquitin binding at the C-terminus of the VCP/p97 AAA-ATPase
Source: Nat Commun. 2023 Jun 5;14:3258. doi: 10.1038/s41467-023-38604-4 (PMC10241913; doi:10.1038/s41467-023-38604-4)
Supplement: Supplementary file 3 — Supplementary Data 1-14 [file 41467_2023_38604_MOESM3_ESM.zip › Supplementary_Data_7_PX_UBXD1+p97-photoLeuMet.xlsx]

## Sheet: Tabelle1
Supplementary Data 7: Identified intermolecular chemical cross-link results from UBXD1 and p97-photo-Leu/photo-Met in three technical replicates.
The x marks the photo-reactive amino acid in the peptide sequence.
Score	Protein 1	XL Aa 1	Peptide 1	Protein 2	XL Aa 2	Peptide 2
104	UBXD1		KDQR	p97	740	RDHFEEAxR
81	UBXD1		LRSEAVER	p97	740	DHFEEAxR
72	UBXD1		KDQR	p97	740	RDHFEEAxR
72	UBXD1		LGAVYGFVR	p97	740	RDHFEEAxR
70	UBXD1		LGAVYGFVR	p97	740	RDHFEEAxR
69	UBXD1		LGAVYGFVR	p97	740	RDHFEEAxR
68	UBXD1		GLRK	p97	740	DHFEEAxRFAR
67	UBXD1		ESVGEK	p97	740	DHFEEAxRFARR
67	UBXD1		LGAVYGFVR	p97	740	RDHFEEAxR
67	UBXD1		LGVDTIAK	p97	740	DHFEEAxR
66	UBXD1		ESVGEK	p97	740	RDHFEEAxRFAR
66	UBXD1		YNYTLLR	p97	740	DHFEEAxR
66	UBXD1		LGVDTIAK	p97	740	DHFEEAxR
65	UBXD1		DQRDACIK	p97	740	RDHFEEAxR
65	UBXD1		YNYTLLR	p97	740	DHFEEAxR
65	UBXD1		YNYTLLR	p97	740	DHFEEAxR
65	UBXD1		KDQR	p97	740	RDHFEEAxR
