# Supplementary material for: The UBX domain in UBXD1 organizes ubiquitin binding at the C-terminus of the VCP/p97 AAA-ATPase
Source: Nat Commun. 2023 Jun 5;14:3258. doi: 10.1038/s41467-023-38604-4 (PMC10241913; doi:10.1038/s41467-023-38604-4)
Supplement: Supplementary file 3 — Supplementary Data 1-14 [file 41467_2023_38604_MOESM3_ESM.zip › Supplementary_Data_8_CX_UBXD1+p97+Ub_DSSO.xlsx]

## Sheet: Tabelle1
Supplementary Data 8: Identified intermolecular and UBXD1 intramolecular chemical cross-link results from UBXD1, p97 and ubiquitin with DSSO present in one sample after SEC purification.
Score	Protein1	XL Aa1	Peptide 1	Protein2	XL Aa2	Peptide 2
67.68	UBXD1	66	LEQKQSR	p97	211	KQLAQIK
56.47	UBXD1	325	EKEEQR	p97	696	ACKLAIR
72.05	UBXD1	66	LEQKQSR	p97	565	EIFDKAR
50.54	UBXD1	15	FKSAGPGQK	p97	211	KQLAQIK
55.68	UBXD1	35	EKPNQPAPRPPR	p97	60	GDTVLLKGK
58.92	UBXD1	35	EKPNQPAPRPPR	p97	148	KGDIFLVR
100.8	UBXD1	202	LQNKVFQER	p97	658	VAILKANLR
141.48	UBXD1	257	HKEQLLAAEPVR	p97	148	KGDIFLVR
53.06	UBXD1	96	KELQAEATVSGSPEAPGTNVVSEPR	p97	658	VAILKANLR
82.94	UBXD1	333	KYNYTLLR	p97	658	VAILKANLR
109.6	UBXD1	333	KYNYTLLR	p97	148	KGDIFLVR
71.91	UBXD1	66	LEQKQSR	p97	663	KSPVAK
50.31	UBXD1	24	LKESVGEK	p97	211	KQLAQIK
105.42	UBXD1	333	KYNYTLLR	p97	60	GDTVLLKGK
106.84	UBXD1	166	IYTFNKDQDR	p97	658	VAILKANLR
67.62	UBXD1	85	KELQAEATVSGSPEAPGTNVVSEPR	p97	658	VAILKANLR
119.41	UBXD1	85	KELQAEATVSGSPEAPGTNVVSEPR	p97	651	LDQLIYIPLPDEKSR
50.23	UBXD1	333	KYNYTLLR	p97	663	KSPVAK
109.6	UBXD1	9	FFQEFKADIK	p97	148	KGDIFLVR
59.92	UBXD1	301	VFQPSPLASQFELPGDFFNLTAEEIKR	p97	148	KGDIFLVR
92.69	UBXD1	166	IYTFNKDQDR	p97	148	KGDIFLVR
67.76	UBXD1	202	LQNKVFQER	p97	148	KGDIFLVR
124.37	UBXD1	257	HKEQLLAAEPVR	Ubiquitin	48	LIFAGKQLEDGR
114.67	Ubiquitin	48	LIFAGKQLEDGR	p97	60	GDTVLLKGK
109.6	Ubiquitin	48	LIFAGKQLEDGR	p97	148	KGDIFLVR
107.73	Ubiquitin	59	TLSDYNIQKESTLHLVLR	p97	148	KGDIFLVR
84.29	Ubiquitin	59	TLSDYNIQKESTLHLVLR	p97	288	KAFEEAEK
84.29	Ubiquitin	66	TLSDYNIQKESTLHLVLR	p97	288	KAFEEAEK
60.29	Ubiquitin	48	LIFAGKQLEDGR	p97	505	FLKFGMTPSK
99.51	Ubiquitin	59	TLSDYNIQKESTLHLVLR	p97	658	VAILKANLR
173.93	Ubiquitin	63	TLSDYNIQKESTLHLVLR	p97	754	KYEMFAQTLQQSR
126.6	Ubiquitin	63	TLSDYNIQKESTLHLVLR	p97	148	KGDIFLVR
145.21	Ubiquitin	66	TLSDYNIQKESTLHLVLR	p97	148	KGDIFLVR
77.94	Ubiquitin	63	TLSDYNIQKESTLHLVLR	p97	658	VAILKANLR
141.48	Ubiquitin	65	TLSDYNIQKESTLHLVLR	p97	148	KGDIFLVR
78	Ubiquitin	48	LIFAGKQLEDGR	UBXD1	68	LEQKQSR
85.08	Ubiquitin	59	TLSDYNIQKESTLHLVLR	UBXD1	66	LEQKQSR
101.72	Ubiquitin	48	LIFAGKQLEDGR	UBXD1	333	KYNYTLLR
91.26	Ubiquitin	59	TLSDYNIQKESTLHLVLR	UBXD1	202	LQNKVFQER
76.05	Ubiquitin	48	LIFAGKQLEDGR	UBXD1	66	LEQKQSR
61.05	Ubiquitin	48	LIFAGKQLEDGR	UBXD1	320	TKAMR
47.92	Ubiquitin	59	TLSDYNIQKESTLHLVLR	UBXD1	325	EKEEQR
121.68	Ubiquitin	48	LIFAGKQLEDGR	UBXD1	166	IYTFNKDQDR
47.63	Ubiquitin	48	LIFAGKQLEDGR	UBXD1	269	AKLDR
113.97	Ubiquitin	63	TLSDYNIQKESTLHLVLR	UBXD1	333	KYNYTLLR
87.76	Ubiquitin	66	TLSDYNIQKESTLHLVLR	UBXD1	66	LEQKQSR
161.89	Ubiquitin	66	TLSDYNIQKESTLHLVLR	UBXD1	257	HKEQLLAAEPVR
65.9	Ubiquitin	66	TLSDYNIQKESTLHLVLR	UBXD1	202	LQNKVFQER
76.59	Ubiquitin	63	TLSDYNIQKESTLHLVLR	UBXD1	202	LQNKVFQER
137.14	Ubiquitin	63	TLSDYNIQKESTLHLVLR	UBXD1	257	HKEQLLAAEPVR
108.09	p97	754	KYEMFAQTLQQSR	Ubiquitin	48	LIFAGKQLEDGR
105.39	p97	755	KYEMFAQTLQQSR	Ubiquitin	48	LIFAGKQLEDGR
66.56	p97	288	KAFEEAEK	UBXD1	325	EKEEQR
78.17	p97	288	KAFEEAEK	UBXD1	66	LEQKQSR
85.91	p97	288	KAFEEAEK	UBXD1	68	LEQKQSR
56.47	p97	211	KQLAQIK	UBXD1	325	EKEEQR
60.87	p97	288	KAFEEAEK	UBXD1	320	TKAMR
56.47	p97	60	GDTVLLKGK	UBXD1	325	EKEEQR
55.13	p97	565	EIFDKAR	UBXD1	325	EKEEQR
61.05	p97	211	KQLAQIK	UBXD1	320	TKAMR
45.11	p97	746	SVSDNDIR	UBXD1	269	AKLDR
87.11	p97	60	GDTVLLKGK	UBXD1	66	LEQKQSR
71.86	p97	565	EIFDKAR	UBXD1	320	TKAMR
58.11	p97	60	GDTVLLKGK	UBXD1	320	TKAMR
78	p97	565	EIFDKAR	UBXD1	269	AKLDR
57.94	p97	658	VAILKANLR	UBXD1	325	EKEEQR
122.76	p97	386	LEILQIHTKNMK	UBXD1	66	LEQKQSR
47.92	p97	148	KGDIFLVR	UBXD1	325	EKEEQR
90.94	p97	658	VAILKANLR	UBXD1	66	LEQKQSR
85.39	p97	658	VAILKANLR	UBXD1	320	TKAMR
86.63	p97	148	KGDIFLVR	UBXD1	66	LEQKQSR
60.22	p97	754	KYEMFAQTLQQSR	UBXD1	325	EKEEQR
62.3	p97	658	VAILKANLR	UBXD1	269	AKLDR
54.67	p97	505	FLKFGMTPSK	UBXD1	325	EKEEQR
56.99	p97	148	KGDIFLVR	UBXD1	320	TKAMR
102.29	p97	754	KYEMFAQTLQQSR	UBXD1	66	LEQKQSR
63.37	p97	148	KGDIFLVR	UBXD1	15	FKSAGPGQK
63.05	p97	663	KSPVAKDVDLEFLAK	UBXD1	325	EKEEQR
71.75	p97	148	KGDIFLVR	UBXD1	13	ADIKFK
95.62	p97	668	SPVAKDVDLEFLAK	UBXD1	320	TKAMR
113.97	p97	754	KYEMFAQTLQQSR	UBXD1	333	KYNYTLLR
108.05	p97	505	FLKFGMTPSK	UBXD1	334	KYNYTLLR
121.43	p97	505	FLKFGMTPSK	UBXD1	333	KYNYTLLR
44.87	p97	495	ELQELVQYPVEHPDKFLK	UBXD1	333	KYNYTLLR
113.97	p97	668	SPVAKDVDLEFLAK	UBXD1	333	KYNYTLLR
78.65	p97	651	LDQLIYIPLPDEKSR	UBXD1	202	LQNKVFQER
42.99	p97	761	KYEMFAQTLQQSR	UBXD1	325	EKEEQR
72.34	p97	505	FLKFGMTPSK	UBXD1	66	LEQKQSR
60.87	p97	386	LEILQIHTKNMK	UBXD1	320	TKAMR
56.94	p97	148	KGDIFLVR	UBXD1	269	AKLDR
59.98	p97	668	SPVAKDVDLEFLAK	UBXD1	319	TKAMR
107.73	p97	755	KYEMFAQTLQQSR	UBXD1	333	KYNYTLLR
70.86	p97	663	KSPVAK	UBXD1	320	TKAMR
46.49	p97	315	EKTHGEVER	UBXD1	336	KYNYTLLR
69.5	p97	315	EKTHGEVER	UBXD1	334	KYNYTLLR
46.07	p97	60	GDTVLLKGK	UBXD1	308	SEAVER
56.47	p97	211	KQLAQIK	UBXD1	13	ADIKFK
41.57	p97	386	LEILQIHTKNMK	UBXD1	325	EKEEQR
45.9	p97	755	KYEMFAQTLQQSR	UBXD1	325	EKEEQR
58.11	p97	505	FLKFGMTPSK	UBXD1	320	TKAMR
50.62	p97	761	KYEMFAQTLQQSR	UBXD1	269	AKLDR
53.77	p97	664	SPVAKDVDLEFLAK	UBXD1	320	TKAMR
48.67	p97	495	ELQELVQYPVEHPDKFLK	UBXD1	325	EKEEQR
71.36	p97	664	SPVAKDVDLEFLAK	UBXD1	202	LQNKVFQER
72.62	p97	664	SPVAKDVDLEFLAK	UBXD1	333	KYNYTLLR
50.31	p97	386	LEILQIHTKNMK	UBXD1	68	LEQKQSR
105.42	p97	668	SPVAKDVDLEFLAK	UBXD1	202	LQNKVFQER
92.28	p97	502	ELQELVQYPVEHPDKFLK	UBXD1	333	KYNYTLLR
46.55	p97	644	LDQLIYIPLPDEKSR	UBXD1	202	LQNKVFQER
50.62	p97	143	IHVLPIDDTVEGITGNLFEVYLKPYFLEAYRPIR	UBXD1	320	TKAMR
74.74	p97	288	KAFEEAEK	UBXD1	15	FKSAGPGQK
57.79	p97	60	GDTVLLKGK	UBXD1	269	AKLDR
51	p97	134	IHVLPIDDTVEGITGNLFEVYLKPYFLEAYRPIR	UBXD1	320	TKAMR
49.54	p97	143	IHVLPIDDTVEGITGNLFEVYLKPYFLEAYRPIR	UBXD1	325	EKEEQR
44.58	p97	20	QKNRPNR	UBXD1	320	TKAMR
55.6	p97	288	KAFEEAEK	UBXD1	269	AKLDR
114.67	p97	755	KYEMFAQTLQQSR	UBXD1	202	LQNKVFQER
61.3	p97	211	KQLAQIK	UBXD1	269	AKLDR
