# Supplementary material for: The UBX domain in UBXD1 organizes ubiquitin binding at the C-terminus of the VCP/p97 AAA-ATPase
Source: Nat Commun. 2023 Jun 5;14:3258. doi: 10.1038/s41467-023-38604-4 (PMC10241913; doi:10.1038/s41467-023-38604-4)
Supplement: Supplementary file 3 — Supplementary Data 1-14 [file 41467_2023_38604_MOESM3_ESM.zip › Supplementary_Data_9_CX_UBXD1+HR23b-UBL_DSSO.xlsx]

## Sheet: Tabelle1
Supplementary Table S8: Identified intermolecular and UBXD1 intramolecular chemical cross-link results from UBXD1-PUB and HR23b-UBL with DSSO present in one sample after SEC purification.
Score	Protein 1	Peptide 1	XL Aa 1	Protein 2	Peptide 2	XL Aa 2
237.05	HR23b-UBL	GPLGSMQVTLKTLQQQTFK	9	UBXD1-PUB	GSHMSTDPVAASIMK	-3
172.54	HR23b-UBL	GPLGSMQVTLKTLQQQTFK	9	UBXD1-PUB	IYTFNKDQDR	17
59.46	HR23b-UBL	GPLGSMQVTLK	3	UBXD1-PUB	VKLGVDTIAK	23
102.98	HR23b-UBL	GPLGSMQVTLKTLQQQTFK	9	UBXD1-PUB	VKLGVDTIAK	23
77.93	HR23b-UBL	GPLGSMQVTLK	3	UBXD1-PUB	IKLQNK	49
80.38	HR23b-UBL	GPLGSMQVTLK	3	UBXD1-PUB	HKEQLLAAE	108
76.59	HR23b-UBL	GPLGSMQVTLKTLQQQTFK	7	UBXD1-PUB	HKEQLLAAE	108
90.29	HR23b-UBL	GPLGSMQVTLKTLQQQTFKIDIDPEETVK	10	UBXD1-PUB	HKEQLLAAE	108
62.84	HR23b-UBL	GPLGSMQVTLKTLQQQTFK	9	UBXD1-PUB	HKEQLLAAE	108
91.26	HR23b-UBL	GPLGSMQVTLKTLQQQTFKIDIDPEETVK	15	UBXD1-PUB	HKEQLLAAE	108
161.9	HR23b-UBL	TLQQQTFKIDIDPEETVK	17	UBXD1-PUB	GSHMSTDPVAASIMK	-3
132.72	HR23b-UBL	TLQQQTFKIDIDPEETVK	17	UBXD1-PUB	IYTFNKDQDR	17
62.39	HR23b-UBL	TLQQQTFKIDIDPEETVK	17	UBXD1-PUB	IKLQNK	49
77.93	HR23b-UBL	EKIESEKGK	37	UBXD1-PUB	IKLQNK	49
73.51	HR23b-UBL	EKIESEK	32	UBXD1-PUB	IKLQNK	49
82.94	HR23b-UBL	EKIESEKGK	37	UBXD1-PUB	HKEQLLAAE	108
223.53	HR23b-UBL	GKDAFPVAGQKLIYAGK	48	UBXD1-PUB	GSHMSTDPVAASIMK	-3
171.73	HR23b-UBL	GKDAFPVAGQKLIYAGK	48	UBXD1-PUB	GSHMSTDPVAASIMK	2
59.35	HR23b-UBL	GKDAFPVAGQKLIYAGK	48	UBXD1-PUB	GSHMSTDPVAASIMK	1
118.03	HR23b-UBL	GKDAFPVAGQKLIYAGK	51	UBXD1-PUB	IYTFNKDQDR	17
149.94	HR23b-UBL	GKDAFPVAGQKLIYAGK	48	UBXD1-PUB	IYTFNKDQDRVK	17
66.34	HR23b-UBL	GKDAFPVAGQKLIYAGK	39	UBXD1-PUB	VKLGVDTIAK	23
118.03	HR23b-UBL	GKDAFPVAGQKLIYAGK	48	UBXD1-PUB	VKLGVDTIAK	23
104.48	HR23b-UBL	GKDAFPVAGQKLIYAGK	48	UBXD1-PUB	IKLQNK	49
128	HR23b-UBL	GKDAFPVAGQKLIYAGK	48	UBXD1-PUB	LQNKVFQER	53
114.67	HR23b-UBL	GKDAFPVAGQKLIYAGKILNDDTALK	51	UBXD1-PUB	LQNKVFQER	53
80.38	HR23b-UBL	GKDAFPVAGQKLIYAGK	48	UBXD1-PUB	HKEQLLAAE	108
90.29	HR23b-UBL	GKDAFPVAGQKLIYAGK	51	UBXD1-PUB	HKEQLLAAE	108
224.43	HR23b-UBL	LIYAGKILNDDTALK	54	UBXD1-PUB	GSHMSTDPVAASIMK	-3
150.82	HR23b-UBL	LIYAGKILNDDTALK	54	UBXD1-PUB	IYTFNKDQDR	17
102.98	HR23b-UBL	LIYAGKILNDDTALK	54	UBXD1-PUB	VKLGVDTIAK	23
128	HR23b-UBL	LIYAGKILNDDTALK	54	UBXD1-PUB	IKLQNKVFQER	53
97.87	HR23b-UBL	LIYAGKILNDDTALK	54	UBXD1-PUB	IKLQNK	49
76.59	HR23b-UBL	LIYAGKILNDDTALK	54	UBXD1-PUB	HKEQLLAAE	108
91	HR23b-UBL	EYKIDEK	66	UBXD1-PUB	IKLQNK	49
50.23	HR23b-UBL	NFVVVMVTKPK	78	UBXD1-PUB	IKLQNK	49
55.18	HR23b-UBL	NFVVVMVTKPK	79	UBXD1-PUB	IKLQNK	49
59.64	HR23b-UBL	NFVVVMVTKPK	79	UBXD1-PUB	HKEQLLAAE	108
66.99	HR23b-UBL	NFVVVMVTKPK	78	UBXD1-PUB	HKEQLLAAE	108
145.34	HR23b-UBL	IDIDPEETVKALK	27	UBXD1-PUB	GSHMSTDPVAASIMK	-3
91.44	HR23b-UBL	EKIESEKGK	37	UBXD1-PUB	GSHMSTDPVAASIMK	-3
64.08	HR23b-UBL	EKIESEK	32	UBXD1-PUB	GSHMSTDPVAASIMK	-3
84.02	HR23b-UBL	EKIESEKGK	37	UBXD1-PUB	GSHMSTDPVAASIMK	2
101.23	HR23b-UBL	EKIESEKGK	37	UBXD1-PUB	GSHMSTDPVAASIMK	1
142.37	HR23b-UBL	GKDAFPVAGQK	39	UBXD1-PUB	GSHMSTDPVAASIMK	-3
81	HR23b-UBL	EYKIDEK	66	UBXD1-PUB	GSHMSTDPVAASIMK	-3
64.4	HR23b-UBL	EYKIDEK	66	UBXD1-PUB	GSHMSTDPVAASIMK	2
52.33	HR23b-UBL	EYKIDEK	66	UBXD1-PUB	GSHMSTDPVAASIMK	1
159.14	HR23b-UBL	NFVVVMVTKPK	79	UBXD1-PUB	GSHMSTDPVAASIMK	-3
203.1	HR23b-UBL	NFVVVMVTKPK	81	UBXD1-PUB	GSHMSTDPVAASIMK	-3
71.71	HR23b-UBL	GPLGSMQVTLK	3	UBXD1-PUB	IYTFNKDQDR	17
79.37	HR23b-UBL	EKIESEKGK	37	UBXD1-PUB	IYTFNKDQDRVK	17
72.34	HR23b-UBL	EYKIDEK	66	UBXD1-PUB	IYTFNKDQDR	17
124.32	HR23b-UBL	NFVVVMVTKPK	79	UBXD1-PUB	IYTFNKDQDR	17
44.34	HR23b-UBL	GPLGSMQVTLK	3	UBXD1-PUB	LGVDTIAKYLDNIHLHPEEEK	31
130.04	HR23b-UBL	DAFPVAGQKLIYAGK	48	UBXD1-PUB	LGVDTIAKYLDNIHLHPEEEK	31
129.29	HR23b-UBL	NFVVVMVTKPK	79	UBXD1-PUB	LGVDTIAKYLDNIHLHPEEEK	31
53.57	HR23b-UBL	NFVVVMVTKPK	78	UBXD1-PUB	LGVDTIAKYLDNIHLHPEEEK	31
83.61	HR23b-UBL	GPLGSMQVTLK	3	UBXD1-PUB	YLDNIHLHPEEEKYRK	44
142.79	HR23b-UBL	DAFPVAGQKLIYAGK	48	UBXD1-PUB	YLDNIHLHPEEEKYRK	44
71.14	HR23b-UBL	GPLGSMQVTLK	3	UBXD1-PUB	LQNKVFQER	53
104.94	HR23b-UBL	EKIESEKGK	37	UBXD1-PUB	LQNKVFQER	53
71.79	HR23b-UBL	GKDAFPVAGQK	39	UBXD1-PUB	LQNKVFQER	53
67.31	HR23b-UBL	EYKIDEK	66	UBXD1-PUB	LQNKVFQER	53
57.07	HR23b-UBL	EYKIDEK	66	UBXD1-PUB	HKEQLLAAE	108
