# Supplementary material for: The UBX domain in UBXD1 organizes ubiquitin binding at the C-terminus of the VCP/p97 AAA-ATPase
Source: Nat Commun. 2023 Jun 5;14:3258. doi: 10.1038/s41467-023-38604-4 (PMC10241913; doi:10.1038/s41467-023-38604-4)
Supplement: Supplementary file 5 — Source Data [file 41467_2023_38604_MOESM5_ESM.xlsx]

## Sheet: Fig. 1a
UBXD1 Strep-Tag Pulldowns

## Sheet: Fig. 1c
Ubiquitin-GST-Pulldowns & GST controls

## Sheet: Fig. 1d
Anti-UBXD1 Western blot

## Sheet: Fig. 2b + S2b
Analytical gel filtration
BioRad standard		UBXD1-298PreSc undigest		UBXD1-298PreSc digest
V [mL]	Abs. 280 nm [mAU]	V [mL]	Abs. 280 nm [mAU]	V [mL]	Abs. 280 nm [mAU]
0	5.71	0	9.99	0	5.06
0.03	0.28	0.03	0.39	0.03	0.16
0.06	0.43	0.06	0.59	0.06	-0.02
0.09	0.4	0.09	0.55	0.09	-0.39
0.12	0.13	0.12	0.21	0.12	-0.65
0.15	0.03	0.15	0.09	0.15	-0.73
0.18	-0.01	0.18	0.04	0.18	-0.77
0.21	-0.04	0.21	0.01	0.21	-0.8
0.24	-0.07	0.24	-0.02	0.24	-0.82
0.27	-0.09	0.27	-0.04	0.27	-0.84
0.3	-0.1	0.3	-0.04	0.3	-0.85
0.33	-0.12	0.33	-0.05	0.33	-0.86
0.36	-0.13	0.36	-0.07	0.36	-0.87
0.39	-0.14	0.39	-0.09	0.39	-0.88
0.42	-0.15	0.42	-0.1	0.42	-0.89
0.45	-0.17	0.45	-0.11	0.45	-0.89
0.48	-0.18	0.48	-0.12	0.48	-0.9
0.51	-0.19	0.51	-0.13	0.51	-0.9
0.54	-0.21	0.54	-0.13	0.54	-0.91
0.57	-0.21	0.57	-0.14	0.57	-0.92
0.6	-0.23	0.6	-0.15	0.6	-0.93
0.63	-0.24	0.63	-0.15	0.63	-0.93
0.66	-0.24	0.66	-0.16	0.66	-0.94
0.69	-0.25	0.69	-0.17	0.69	-0.95
0.72	-0.26	0.72	-0.18	0.72	-0.95
0.75	-0.27	0.75	-0.18	0.75	-0.96
0.78	-0.28	0.78	-0.19	0.78	-0.96
0.81	-0.29	0.81	-0.2	0.81	-0.97
0.84	-0.29	0.84	-0.21	0.84	-0.97
0.87	-0.3	0.87	-0.21	0.87	-0.97
0.9	-0.31	0.9	-0.21	0.9	-0.98
0.93	-0.32	0.93	-0.22	0.93	-0.98
0.96	-0.33	0.96	-0.23	0.96	-0.98
0.99	-0.34	0.99	-0.23	0.99	-0.99
1.02	-0.34	1.02	-0.23	1.02	-0.99
1.05	-0.35	1.05	-0.24	1.05	-1
1.08	-0.36	1.08	-0.24	1.08	-1.01
1.11	-0.37	1.11	-0.24	1.11	-1.01
1.14	-0.38	1.14	-0.25	1.14	-1.01
1.17	-0.38	1.17	-0.26	1.17	-1.01
1.2	-0.39	1.2	-0.26	1.2	-1.02
1.23	-0.39	1.23	-0.27	1.23	-1.02
1.26	-0.39	1.26	-0.27	1.26	-1.03
1.29	-0.41	1.29	-0.27	1.29	-1.03
1.32	-0.42	1.32	-0.28	1.32	-1.03
1.35	-0.44	1.35	-0.28	1.35	-1.03
1.38	-0.45	1.38	-0.28	1.38	-1.04
1.41	-0.45	1.41	-0.28	1.41	-1.04
1.44	-0.46	1.44	-0.29	1.44	-1.05
1.47	-0.47	1.47	-0.3	1.47	-1.05
1.5	-0.48	1.5	-0.31	1.5	-1.05
1.53	-0.49	1.53	-0.31	1.53	-1.04
1.56	-0.49	1.56	-0.31	1.56	-1.04
1.59	-0.5	1.59	-0.32	1.59	-1.05
1.62	-0.52	1.62	-0.32	1.62	-1.06
1.65	-0.52	1.65	-0.32	1.65	-1.06
1.68	-0.52	1.68	-0.32	1.68	-1.06
1.71	-0.53	1.71	-0.33	1.71	-1.06
1.74	-0.54	1.74	-0.33	1.74	-1.06
1.77	-0.54	1.77	-0.33	1.77	-1.07
1.8	-0.55	1.8	-0.33	1.8	-1.07
1.83	-0.55	1.83	-0.34	1.83	-1.07
1.86	-0.56	1.86	-0.34	1.86	-1.08
1.89	-0.57	1.89	-0.34	1.89	-1.07
1.92	-0.57	1.92	-0.34	1.92	-1.08
1.95	-0.58	1.95	-0.34	1.95	-1.09
1.98	-0.58	1.98	-0.34	1.98	-1.09
2.01	-0.58	2	-0.35	2	-1.09
2.04	-0.59	2.03	-0.35	2.03	-1.09
2.07	-0.6	2.06	-0.35	2.06	-1.09
2.1	-0.6	2.09	-0.35	2.09	-1.1
2.13	-0.61	2.12	-0.35	2.12	-1.1
2.16	-0.62	2.15	-0.36	2.15	-1.1
2.19	-0.63	2.18	-0.36	2.18	-1.1
2.22	-0.64	2.21	-0.36	2.21	-1.11
2.25	-0.65	2.24	-0.36	2.24	-1.11
2.28	-0.65	2.27	-0.36	2.27	-1.11
2.31	-0.66	2.3	-0.36	2.3	-1.11
2.33	-0.66	2.33	-0.37	2.33	-1.11
2.36	-0.67	2.36	-0.37	2.36	-1.12
2.39	-0.68	2.39	-0.37	2.39	-1.12
2.42	-0.69	2.42	-0.38	2.42	-1.12
2.45	-0.7	2.45	-0.38	2.45	-1.12
2.48	-0.7	2.48	-0.39	2.48	-1.13
2.51	-0.71	2.51	-0.39	2.51	-1.13
2.54	-0.72	2.54	-0.39	2.54	-1.13
2.57	-0.72	2.57	-0.4	2.57	-1.13
2.6	-0.73	2.6	-0.4	2.6	-1.13
2.63	-0.74	2.63	-0.4	2.63	-1.13
2.66	-0.74	2.66	-0.4	2.66	-1.13
2.69	-0.75	2.69	-0.41	2.69	-1.13
2.72	-0.76	2.72	-0.41	2.72	-1.14
2.75	-0.77	2.75	-0.42	2.75	-1.14
2.78	-0.77	2.78	-0.42	2.78	-1.14
2.81	-0.78	2.81	-0.42	2.81	-1.14
2.84	-0.78	2.84	-0.42	2.84	-1.15
2.87	-0.79	2.87	-0.42	2.87	-1.15
2.9	-0.79	2.9	-0.42	2.9	-1.16
2.93	-0.8	2.93	-0.43	2.93	-1.16
2.96	-0.81	2.96	-0.43	2.96	-1.16
2.99	-0.82	2.99	-0.43	2.99	-1.15
3.02	-0.82	3.02	-0.43	3.02	-1.16
3.05	-0.83	3.05	-0.43	3.05	-1.16
3.08	-0.83	3.08	-0.43	3.08	-1.17
3.11	-0.84	3.11	-0.43	3.11	-1.17
3.14	-0.84	3.14	-0.43	3.14	-1.17
3.17	-0.85	3.17	-0.43	3.17	-1.17
3.2	-0.86	3.2	-0.43	3.2	-1.17
3.23	-0.87	3.23	-0.43	3.23	-1.17
3.26	-0.87	3.26	-0.44	3.26	-1.17
3.29	-0.88	3.29	-0.44	3.29	-1.17
3.32	-0.88	3.32	-0.45	3.32	-1.18
3.35	-0.89	3.35	-0.45	3.35	-1.18
3.38	-0.9	3.38	-0.46	3.38	-1.18
3.41	-0.9	3.41	-0.45	3.41	-1.19
3.44	-0.9	3.44	-0.46	3.44	-1.19
3.47	-0.91	3.47	-0.46	3.47	-1.19
3.5	-0.92	3.5	-0.46	3.5	-1.18
3.53	-0.92	3.53	-0.46	3.53	-1.19
3.56	-0.93	3.56	-0.47	3.56	-1.19
3.59	-0.93	3.59	-0.47	3.59	-1.19
3.62	-0.93	3.62	-0.47	3.62	-1.19
3.65	-0.94	3.65	-0.47	3.65	-1.2
3.68	-0.94	3.68	-0.47	3.68	-1.2
3.71	-0.95	3.71	-0.47	3.71	-1.2
3.74	-0.95	3.74	-0.48	3.74	-1.2
3.77	-0.96	3.77	-0.48	3.77	-1.2
3.8	-0.96	3.8	-0.49	3.8	-1.2
3.83	-0.97	3.83	-0.49	3.83	-1.21
3.86	-0.97	3.86	-0.48	3.86	-1.21
3.89	-0.97	3.89	-0.49	3.89	-1.21
3.92	-0.98	3.92	-0.49	3.92	-1.21
3.95	-0.99	3.95	-0.49	3.95	-1.21
3.98	-0.99	3.98	-0.49	3.98	-1.21
4.01	-1	4.01	-0.49	4.01	-1.21
4.04	-1	4.04	-0.49	4.04	-1.21
4.07	-1	4.07	-0.49	4.07	-1.21
4.1	-1.01	4.1	-0.49	4.1	-1.21
4.13	-1.02	4.13	-0.49	4.13	-1.21
4.16	-1.02	4.16	-0.5	4.16	-1.21
4.19	-1.02	4.19	-0.49	4.19	-1.21
4.22	-1.03	4.22	-0.49	4.22	-1.21
4.25	-1.03	4.25	-0.49	4.25	-1.22
4.28	-1.04	4.28	-0.5	4.28	-1.22
4.31	-1.05	4.31	-0.5	4.31	-1.22
4.34	-1.05	4.34	-0.5	4.34	-1.22
4.37	-1.05	4.37	-0.5	4.37	-1.21
4.4	-1.06	4.4	-0.5	4.4	-1.21
4.43	-1.07	4.43	-0.5	4.43	-1.21
4.46	-1.07	4.46	-0.5	4.46	-1.22
4.49	-1.08	4.49	-0.5	4.49	-1.22
4.52	-1.08	4.52	-0.5	4.52	-1.22
4.55	-1.08	4.55	-0.51	4.55	-1.22
4.58	-1.08	4.58	-0.51	4.58	-1.22
4.61	-1.09	4.61	-0.5	4.61	-1.22
4.64	-1.1	4.64	-0.5	4.64	-1.22
4.67	-1.1	4.67	-0.5	4.67	-1.22
4.7	-1.1	4.7	-0.51	4.7	-1.22
4.73	-1.11	4.73	-0.5	4.73	-1.22
4.76	-1.11	4.76	-0.5	4.76	-1.22
4.79	-1.11	4.79	-0.5	4.79	-1.22
4.82	-1.12	4.82	-0.5	4.82	-1.22
4.85	-1.12	4.85	-0.51	4.85	-1.22
4.88	-1.12	4.88	-0.5	4.88	-1.22
4.91	-1.13	4.91	-0.51	4.91	-1.22
4.94	-1.14	4.94	-0.5	4.94	-1.22
4.97	-1.14	4.97	-0.5	4.97	-1.21
5	-1.14	5	-0.51	5	-1.22
5.03	-1.15	5.03	-0.51	5.03	-1.21
5.06	-1.15	5.06	-0.51	5.06	-1.22
5.09	-1.15	5.09	-0.51	5.09	-1.22
5.12	-1.16	5.12	-0.51	5.12	-1.22
5.15	-1.17	5.15	-0.51	5.15	-1.22
5.18	-1.17	5.18	-0.51	5.18	-1.21
5.21	-1.17	5.21	-0.51	5.21	-1.22
5.24	-1.18	5.24	-0.51	5.24	-1.22
5.27	-1.18	5.27	-0.51	5.27	-1.21
5.3	-1.18	5.3	-0.51	5.3	-1.21
5.33	-1.19	5.33	-0.51	5.33	-1.21
5.36	-1.2	5.36	-0.51	5.36	-1.22
5.39	-1.21	5.39	-0.51	5.39	-1.21
5.42	-1.21	5.42	-0.51	5.42	-1.21
5.45	-1.21	5.45	-0.51	5.45	-1.21
5.48	-1.22	5.48	-0.51	5.48	-1.21
5.51	-1.23	5.51	-0.51	5.51	-1.21
5.54	-1.23	5.54	-0.51	5.54	-1.21
5.57	-1.23	5.57	-0.51	5.57	-1.21
5.6	-1.24	5.6	-0.51	5.6	-1.21
5.63	-1.25	5.63	-0.51	5.63	-1.21
5.66	-1.25	5.66	-0.51	5.66	-1.21
5.69	-1.26	5.69	-0.51	5.69	-1.21
5.72	-1.27	5.72	-0.51	5.72	-1.21
5.75	-1.27	5.75	-0.51	5.75	-1.2
5.78	-1.28	5.78	-0.51	5.78	-1.2
5.81	-1.28	5.81	-0.51	5.81	-1.2
5.84	-1.28	5.84	-0.51	5.84	-1.21
5.87	-1.29	5.87	-0.51	5.87	-1.21
5.9	-1.3	5.9	-0.51	5.9	-1.21
5.93	-1.31	5.93	-0.51	5.93	-1.21
5.96	-1.31	5.96	-0.51	5.96	-1.21
5.99	-1.31	5.99	-0.51	5.99	-1.21
6.02	-1.31	6.01	-0.51	6.01	-1.21
6.05	-1.32	6.04	-0.51	6.04	-1.2
6.08	-1.32	6.07	-0.51	6.07	-1.2
6.11	-1.32	6.1	-0.51	6.1	-1.2
6.14	-1.32	6.13	-0.51	6.13	-1.2
6.17	-1.32	6.16	-0.51	6.16	-1.2
6.2	-1.31	6.19	-0.51	6.19	-1.2
6.23	-1.3	6.22	-0.51	6.22	-1.19
6.26	-1.3	6.25	-0.51	6.25	-1.19
6.29	-1.29	6.28	-0.51	6.28	-1.19
6.32	-1.27	6.31	-0.5	6.31	-1.19
6.35	-1.24	6.34	-0.5	6.34	-1.19
6.38	-1.18	6.37	-0.5	6.37	-1.19
6.41	-1.11	6.4	-0.5	6.4	-1.19
6.44	-1	6.43	-0.5	6.43	-1.19
6.47	-0.86	6.46	-0.49	6.46	-1.18
6.5	-0.67	6.49	-0.49	6.49	-1.18
6.53	-0.43	6.52	-0.49	6.52	-1.19
6.56	-0.13	6.55	-0.49	6.55	-1.18
6.59	0.21	6.58	-0.49	6.58	-1.18
6.62	0.6	6.61	-0.48	6.61	-1.18
6.65	1.03	6.64	-0.48	6.64	-1.18
6.68	1.51	6.67	-0.48	6.67	-1.18
6.71	2.09	6.7	-0.49	6.7	-1.18
6.74	2.78	6.73	-0.49	6.73	-1.17
6.77	3.63	6.76	-0.49	6.76	-1.17
6.8	4.57	6.79	-0.48	6.79	-1.16
6.83	5.55	6.82	-0.48	6.82	-1.16
6.86	6.44	6.85	-0.49	6.85	-1.16
6.89	7.19	6.88	-0.49	6.88	-1.16
6.92	7.76	6.91	-0.49	6.91	-1.15
6.94	8.18	6.94	-0.49	6.94	-1.15
6.97	8.5	6.97	-0.49	6.97	-1.14
7	8.73	7	-0.49	7	-1.14
7.03	8.91	7.03	-0.48	7.03	-1.13
7.06	9.05	7.06	-0.49	7.06	-1.11
7.09	9.2	7.09	-0.48	7.09	-1.09
7.12	9.38	7.12	-0.49	7.12	-1.08
7.15	9.65	7.15	-0.48	7.15	-1.06
7.18	10.06	7.18	-0.48	7.18	-1.03
7.21	10.67	7.21	-0.48	7.21	-0.98
7.24	11.61	7.24	-0.47	7.24	-0.93
7.27	12.95	7.27	-0.47	7.27	-0.85
7.3	15.03	7.3	-0.47	7.3	-0.74
7.33	18.06	7.33	-0.46	7.33	-0.57
7.36	22.91	7.36	-0.45	7.36	-0.35
7.39	30.5	7.39	-0.44	7.39	-0.03
7.42	42.51	7.42	-0.42	7.42	0.37
7.45	61.82	7.45	-0.39	7.45	0.88
7.48	90.87	7.48	-0.34	7.48	1.45
7.51	135.38	7.51	-0.26	7.51	2.09
7.54	198.55	7.54	-0.11	7.54	2.74
7.57	285.8	7.57	0.15	7.57	3.44
7.6	388.49	7.6	0.63	7.6	4.25
7.63	494.61	7.63	1.36	7.63	5.19
7.66	583.62	7.66	2.42	7.66	6.3
7.69	639.03	7.69	3.77	7.69	7.41
7.72	658.74	7.72	5.13	7.72	8.4
7.75	647.94	7.75	6.33	7.75	9.09
7.78	616.75	7.78	7.18	7.78	9.41
7.81	578.31	7.81	7.65	7.81	9.39
7.84	540.23	7.84	7.82	7.84	9.13
7.87	511.01	7.87	7.78	7.87	8.74
7.9	492.11	7.9	7.64	7.9	8.32
7.93	482.08	7.93	7.43	7.93	7.94
7.96	476.24	7.96	7.2	7.96	7.65
7.99	470.92	7.99	7	7.99	7.45
8.02	464.69	8.02	6.83	8.02	7.39
8.05	456.27	8.05	6.75	8.05	7.49
8.08	445.68	8.08	6.8	8.08	7.84
8.11	432.11	8.11	7.04	8.11	8.5
8.14	415.4	8.14	7.58	8.14	9.67
8.17	395.84	8.17	8.53	8.17	11.47
8.2	373.08	8.2	10.05	8.2	14.21
8.23	349.2	8.23	12.38	8.23	18.01
8.26	323.47	8.26	15.66	8.26	23.02
8.29	298.51	8.29	20.22	8.29	29.42
8.32	273.79	8.32	25.88	8.32	36.59
8.35	250.58	8.35	32.83	8.35	44.84
8.38	228.42	8.38	40.68	8.38	53.18
8.41	208.53	8.41	49.26	8.41	61.63
8.44	190.52	8.44	58.21	8.44	69.05
8.47	174.11	8.47	66.64	8.47	75.72
8.5	159.6	8.5	74.45	8.5	80.81
8.53	146.27	8.53	80.8	8.53	84.4
8.56	134.72	8.56	85.62	8.56	86.31
8.59	124.02	8.59	88.65	8.59	86.72
8.62	114.47	8.62	89.98	8.62	85.73
8.65	105.6	8.65	89.64	8.65	83.59
8.68	97.79	8.68	87.9	8.68	80.51
8.71	90.49	8.71	84.98	8.71	76.77
8.74	83.56	8.74	81.19	8.74	72.44
8.77	77.34	8.77	76.6	8.77	67.95
8.8	71.52	8.8	71.77	8.8	63.38
8.83	66.19	8.83	66.56	8.83	58.7
8.86	61.13	8.86	61.46	8.86	54.19
8.89	56.62	8.89	56.4	8.89	49.83
8.92	52.45	8.92	51.54	8.92	45.8
8.95	48.69	8.95	46.96	8.95	41.92
8.98	45.29	8.98	42.65	8.98	38.41
9.01	42.15	9.01	38.76	9.01	35.13
9.04	39.48	9.04	35.14	9.04	32.17
9.07	37.01	9.07	31.91	9.07	29.44
9.1	34.92	9.1	28.91	9.1	26.91
9.13	33.08	9.13	26.27	9.13	24.65
9.16	31.61	9.16	23.88	9.16	22.55
9.19	30.38	9.19	21.7	9.19	20.67
9.22	29.39	9.22	19.74	9.22	18.88
9.25	28.72	9.25	17.93	9.25	17.31
9.28	28.33	9.28	16.34	9.28	15.84
9.31	28.24	9.31	14.81	9.31	14.48
9.34	28.49	9.34	13.48	9.34	13.23
9.37	29.11	9.37	12.21	9.37	12.09
9.4	30.15	9.4	11.11	9.4	11.05
9.43	31.67	9.43	10.07	9.43	10.08
9.46	33.78	9.46	9.12	9.46	9.21
9.49	36.66	9.49	8.26	9.49	8.4
9.52	40.19	9.52	7.48	9.52	7.68
9.55	44.84	9.55	6.79	9.55	7.03
9.58	50.37	9.58	6.14	9.58	6.43
9.61	57.23	9.61	5.58	9.61	5.91
9.64	64.87	9.64	5.06	9.64	5.43
9.67	73.78	9.67	4.6	9.67	5.02
9.7	83.99	9.7	4.2	9.7	4.63
9.73	94.83	9.73	3.84	9.73	4.31
9.76	106.36	9.76	3.53	9.76	4.01
9.79	118.06	9.79	3.24	9.79	3.76
9.82	130.01	9.82	3	9.82	3.53
9.85	141.13	9.85	2.77	9.85	3.33
9.88	151.42	9.88	2.59	9.88	3.16
9.91	160.18	9.91	2.42	9.91	3
9.94	167.21	9.94	2.28	9.94	2.87
9.97	172.27	9.97	2.15	9.97	2.75
10	174.92	9.99	2.04	9.99	2.64
10.03	175.23	10.02	1.95	10.02	2.55
10.06	173.19	10.05	1.87	10.05	2.47
10.09	168.81	10.08	1.8	10.08	2.4
10.12	162.69	10.11	1.74	10.11	2.33
10.15	154.6	10.14	1.69	10.14	2.28
10.18	145.39	10.17	1.64	10.17	2.22
10.21	135.17	10.2	1.6	10.2	2.18
10.24	124.32	10.23	1.56	10.23	2.14
10.27	113.32	10.26	1.53	10.26	2.1
10.3	102.09	10.29	1.49	10.29	2.07
10.33	91.48	10.32	1.45	10.32	2.04
10.36	81.22	10.35	1.43	10.35	2.01
10.39	71.79	10.38	1.4	10.38	1.98
10.42	63.04	10.41	1.38	10.41	1.95
10.45	54.94	10.44	1.35	10.44	1.92
10.48	47.9	10.47	1.32	10.47	1.9
10.51	41.49	10.5	1.29	10.5	1.87
10.54	35.94	10.53	1.26	10.53	1.84
10.57	30.96	10.56	1.24	10.56	1.81
10.6	26.79	10.59	1.22	10.59	1.78
10.63	23.07	10.62	1.19	10.62	1.75
10.66	19.96	10.65	1.15	10.65	1.72
10.69	17.27	10.68	1.12	10.68	1.68
10.72	14.98	10.71	1.08	10.71	1.64
10.75	13.05	10.74	1.05	10.74	1.6
10.78	11.39	10.77	1.02	10.77	1.56
10.81	10.01	10.8	0.98	10.8	1.51
10.84	8.82	10.83	0.94	10.83	1.46
10.87	7.83	10.86	0.89	10.86	1.41
10.9	6.97	10.89	0.86	10.89	1.37
10.93	6.27	10.92	0.81	10.92	1.32
10.96	5.66	10.95	0.77	10.95	1.28
10.99	5.14	10.98	0.73	10.98	1.23
11.02	4.71	11.01	0.68	11.01	1.18
11.05	4.34	11.04	0.64	11.04	1.13
11.08	4.04	11.07	0.6	11.07	1.07
11.11	3.79	11.1	0.56	11.1	1.02
11.14	3.6	11.13	0.52	11.13	0.97
11.17	3.46	11.16	0.48	11.16	0.92
11.2	3.38	11.19	0.45	11.19	0.87
11.23	3.36	11.22	0.42	11.22	0.82
11.26	3.42	11.25	0.39	11.25	0.77
11.29	3.58	11.28	0.36	11.28	0.72
11.32	3.88	11.31	0.33	11.31	0.67
11.35	4.33	11.34	0.31	11.34	0.61
11.38	5.04	11.37	0.28	11.37	0.55
11.41	6.02	11.4	0.26	11.4	0.5
11.44	7.46	11.43	0.24	11.43	0.46
11.47	9.47	11.46	0.22	11.46	0.41
11.5	12.28	11.49	0.19	11.49	0.37
11.53	16.12	11.52	0.17	11.52	0.32
11.56	21.24	11.55	0.15	11.55	0.28
11.58	28.17	11.58	0.13	11.58	0.23
11.61	36.96	11.61	0.11	11.61	0.19
11.64	48.36	11.64	0.09	11.64	0.14
11.67	62.24	11.67	0.07	11.67	0.1
11.7	79.15	11.7	0.05	11.7	0.06
11.73	99.27	11.73	0.03	11.73	0.02
11.76	121.86	11.76	0.01	11.76	-0.03
11.79	148.19	11.79	-0.01	11.79	-0.07
11.82	175.63	11.82	-0.03	11.82	-0.1
11.85	205.68	11.85	-0.04	11.85	-0.13
11.88	234.96	11.88	-0.06	11.88	-0.16
11.91	264.25	11.91	-0.08	11.91	-0.19
11.94	290.92	11.94	-0.09	11.94	-0.21
11.97	314.59	11.97	-0.11	11.97	-0.24
12	333.33	12	-0.12	12	-0.26
12.03	346.5	12.03	-0.13	12.03	-0.28
12.06	353.56	12.06	-0.15	12.06	-0.29
12.09	353.93	12.09	-0.16	12.09	-0.31
12.12	347.7	12.12	-0.17	12.12	-0.33
12.15	335.58	12.15	-0.18	12.15	-0.35
12.18	318.18	12.18	-0.19	12.18	-0.37
12.21	296.45	12.21	-0.19	12.21	-0.38
12.24	271.68	12.24	-0.2	12.24	-0.4
12.27	244.99	12.27	-0.21	12.27	-0.42
12.3	218.14	12.3	-0.21	12.3	-0.44
12.33	190.37	12.33	-0.22	12.33	-0.45
12.36	164.69	12.36	-0.23	12.36	-0.47
12.39	139.96	12.39	-0.23	12.39	-0.48
12.42	118.05	12.42	-0.24	12.42	-0.5
12.45	97.96	12.45	-0.24	12.45	-0.51
12.48	80.66	12.48	-0.25	12.48	-0.52
12.51	65.67	12.51	-0.25	12.51	-0.54
12.54	52.98	12.54	-0.26	12.54	-0.55
12.57	42.52	12.57	-0.27	12.57	-0.57
12.6	33.73	12.6	-0.27	12.6	-0.58
12.63	26.78	12.63	-0.27	12.63	-0.59
12.66	21.13	12.66	-0.28	12.66	-0.6
12.69	16.7	12.69	-0.28	12.69	-0.6
12.72	13.17	12.72	-0.29	12.72	-0.61
12.75	10.46	12.75	-0.28	12.75	-0.61
12.78	8.38	12.78	-0.28	12.78	-0.62
12.81	6.69	12.81	-0.29	12.81	-0.63
12.84	5.45	12.84	-0.29	12.84	-0.63
12.87	4.46	12.87	-0.3	12.87	-0.64
12.9	3.72	12.9	-0.3	12.9	-0.64
12.93	3.12	12.93	-0.3	12.93	-0.66
12.96	2.66	12.96	-0.3	12.96	-0.66
12.99	2.3	12.99	-0.3	12.99	-0.66
13.02	2.02	13.02	-0.3	13.02	-0.67
13.05	1.79	13.05	-0.3	13.05	-0.67
13.08	1.59	13.08	-0.31	13.08	-0.68
13.11	1.44	13.11	-0.31	13.11	-0.68
13.14	1.31	13.14	-0.32	13.14	-0.69
13.17	1.21	13.17	-0.32	13.17	-0.69
13.2	1.12	13.2	-0.32	13.2	-0.7
13.23	1.04	13.23	-0.32	13.23	-0.7
13.26	0.98	13.26	-0.32	13.26	-0.71
13.29	0.92	13.29	-0.32	13.29	-0.71
13.32	0.88	13.32	-0.32	13.32	-0.71
13.35	0.84	13.35	-0.32	13.35	-0.72
13.38	0.81	13.38	-0.32	13.38	-0.72
13.41	0.78	13.41	-0.33	13.41	-0.72
13.44	0.76	13.44	-0.33	13.44	-0.72
13.47	0.73	13.47	-0.33	13.47	-0.72
13.5	0.71	13.5	-0.33	13.5	-0.73
13.53	0.69	13.53	-0.33	13.53	-0.73
13.56	0.67	13.56	-0.34	13.56	-0.73
13.59	0.66	13.59	-0.34	13.59	-0.73
13.62	0.65	13.62	-0.34	13.62	-0.73
13.65	0.64	13.65	-0.34	13.65	-0.73
13.68	0.62	13.68	-0.34	13.68	-0.73
13.71	0.61	13.71	-0.34	13.71	-0.73
13.74	0.6	13.74	-0.34	13.74	-0.73
13.77	0.58	13.77	-0.33	13.77	-0.73
13.8	0.57	13.8	-0.34	13.8	-0.74
13.83	0.56	13.83	-0.34	13.83	-0.74
13.86	0.54	13.86	-0.35	13.86	-0.74
13.89	0.53	13.89	-0.35	13.89	-0.73
13.92	0.51	13.92	-0.34	13.92	-0.73
13.95	0.49	13.95	-0.34	13.95	-0.73
13.98	0.48	13.98	-0.34	13.98	-0.73
14.01	0.47	14	-0.35	14	-0.73
14.04	0.45	14.03	-0.35	14.03	-0.73
14.07	0.44	14.06	-0.35	14.06	-0.73
14.1	0.42	14.09	-0.35	14.09	-0.74
14.13	0.41	14.12	-0.35	14.12	-0.74
14.16	0.4	14.15	-0.35	14.15	-0.73
14.19	0.38	14.18	-0.35	14.18	-0.73
14.22	0.37	14.21	-0.35	14.21	-0.73
14.25	0.36	14.24	-0.36	14.24	-0.72
14.28	0.35	14.27	-0.36	14.27	-0.71
14.31	0.33	14.3	-0.36	14.3	-0.71
14.34	0.32	14.33	-0.37	14.33	-0.71
14.37	0.3	14.36	-0.37	14.36	-0.71
14.4	0.29	14.39	-0.38	14.39	-0.71
14.43	0.26	14.42	-0.39	14.42	-0.7
14.46	0.24	14.45	-0.4	14.45	-0.7
14.49	0.21	14.48	-0.41	14.48	-0.7
14.52	0.19	14.51	-0.42	14.51	-0.69
14.55	0.16	14.54	-0.42	14.54	-0.68
14.58	0.13	14.57	-0.43	14.57	-0.68
14.61	0.11	14.6	-0.44	14.6	-0.68
14.64	0.09	14.63	-0.45	14.63	-0.68
14.67	0.06	14.66	-0.46	14.66	-0.68
14.7	0.04	14.69	-0.46	14.69	-0.68
14.73	0.02	14.72	-0.46	14.72	-0.67
14.76	0	14.75	-0.46	14.75	-0.67
14.79	-0.02	14.78	-0.46	14.78	-0.67
14.82	-0.04	14.81	-0.46	14.81	-0.67
14.85	-0.05	14.84	-0.45	14.84	-0.67
14.88	-0.07	14.87	-0.44	14.87	-0.67
14.91	-0.08	14.9	-0.43	14.9	-0.67
14.94	-0.09	14.93	-0.43	14.93	-0.67
14.97	-0.1	14.96	-0.42	14.96	-0.67
15	-0.1	14.99	-0.42	14.99	-0.67
15.03	-0.1	15.02	-0.41	15.02	-0.67
15.06	-0.1	15.05	-0.41	15.05	-0.66
15.09	-0.11	15.08	-0.41	15.08	-0.66
15.12	-0.12	15.11	-0.4	15.11	-0.66
15.15	-0.13	15.14	-0.4	15.14	-0.66
15.18	-0.13	15.17	-0.4	15.17	-0.66
15.21	-0.14	15.2	-0.4	15.2	-0.66
15.24	-0.15	15.23	-0.4	15.23	-0.66
15.27	-0.16	15.26	-0.4	15.26	-0.66
15.3	-0.17	15.29	-0.4	15.29	-0.66
15.33	-0.18	15.32	-0.4	15.32	-0.65
15.36	-0.19	15.35	-0.4	15.35	-0.65
15.39	-0.2	15.38	-0.4	15.38	-0.65
15.42	-0.19	15.41	-0.4	15.41	-0.65
15.45	-0.2	15.44	-0.4	15.44	-0.65
15.48	-0.21	15.47	-0.4	15.47	-0.64
15.51	-0.21	15.5	-0.4	15.5	-0.64
15.54	-0.21	15.53	-0.4	15.53	-0.64
15.57	-0.21	15.56	-0.4	15.56	-0.64
15.6	-0.22	15.59	-0.4	15.59	-0.64
15.63	-0.22	15.62	-0.4	15.62	-0.64
15.66	-0.22	15.65	-0.39	15.65	-0.63
15.69	-0.22	15.68	-0.39	15.68	-0.63
15.72	-0.21	15.71	-0.39	15.71	-0.63
15.75	-0.21	15.74	-0.38	15.74	-0.63
15.78	-0.21	15.77	-0.38	15.77	-0.63
15.81	-0.2	15.8	-0.38	15.8	-0.63
15.84	-0.19	15.83	-0.38	15.83	-0.63
15.87	-0.18	15.86	-0.37	15.86	-0.62
15.9	-0.17	15.89	-0.37	15.89	-0.62
15.93	-0.16	15.92	-0.37	15.92	-0.62
15.96	-0.16	15.95	-0.37	15.95	-0.62
15.99	-0.15	15.98	-0.36	15.98	-0.62
16.02	-0.13	16.01	-0.36	16.01	-0.62
16.05	-0.12	16.04	-0.36	16.04	-0.62
16.08	-0.1	16.07	-0.36	16.07	-0.61
16.11	-0.08	16.1	-0.36	16.1	-0.61
16.14	-0.06	16.13	-0.36	16.13	-0.61
16.17	-0.05	16.16	-0.36	16.16	-0.61
16.19	-0.02	16.19	-0.36	16.19	-0.61
16.22	0	16.22	-0.35	16.22	-0.61
16.25	0.02	16.25	-0.35	16.25	-0.6
16.28	0.05	16.28	-0.35	16.28	-0.6
16.31	0.08	16.31	-0.35	16.31	-0.59
16.34	0.11	16.34	-0.34	16.34	-0.59
16.37	0.15	16.37	-0.35	16.37	-0.59
16.4	0.19	16.4	-0.34	16.4	-0.59
16.43	0.23	16.43	-0.34	16.43	-0.58
16.46	0.28	16.46	-0.34	16.46	-0.58
16.49	0.33	16.49	-0.34	16.49	-0.58
16.52	0.4	16.52	-0.34	16.52	-0.58
16.55	0.48	16.55	-0.34	16.55	-0.57
16.58	0.57	16.58	-0.34	16.58	-0.57
16.61	0.67	16.61	-0.34	16.61	-0.57
16.64	0.79	16.64	-0.34	16.64	-0.57
16.67	0.92	16.67	-0.34	16.67	-0.56
16.7	1.07	16.7	-0.34	16.7	-0.56
16.73	1.23	16.73	-0.33	16.73	-0.55
16.76	1.4	16.76	-0.33	16.76	-0.55
16.79	1.59	16.79	-0.33	16.79	-0.54
16.82	1.79	16.82	-0.33	16.82	-0.54
16.85	2.01	16.85	-0.33	16.85	-0.54
16.88	2.26	16.88	-0.33	16.88	-0.53
16.91	2.52	16.91	-0.33	16.91	-0.53
16.94	2.82	16.94	-0.33	16.94	-0.53
16.97	3.16	16.97	-0.33	16.97	-0.52
17	3.56	17	-0.33	17	-0.52
17.03	4.01	17.03	-0.33	17.03	-0.52
17.06	4.57	17.06	-0.33	17.06	-0.51
17.09	5.26	17.09	-0.32	17.09	-0.51
17.12	6.13	17.12	-0.32	17.12	-0.51
17.15	7.26	17.15	-0.32	17.15	-0.5
17.18	8.72	17.18	-0.32	17.18	-0.5
17.21	10.7	17.21	-0.32	17.21	-0.5
17.24	13.34	17.24	-0.32	17.24	-0.5
17.27	16.98	17.27	-0.31	17.27	-0.5
17.3	21.86	17.3	-0.31	17.3	-0.49
17.33	28.5	17.33	-0.31	17.33	-0.49
17.36	37.21	17.36	-0.31	17.36	-0.48
17.39	48.34	17.39	-0.31	17.39	-0.47
17.42	62.73	17.42	-0.31	17.42	-0.47
17.45	80.11	17.45	-0.31	17.45	-0.46
17.48	101.44	17.48	-0.32	17.48	-0.45
17.51	125.33	17.51	-0.31	17.51	-0.43
17.54	152.31	17.54	-0.31	17.54	-0.42
17.57	181.47	17.57	-0.31	17.57	-0.4
17.6	212.61	17.6	-0.31	17.6	-0.39
17.63	243.52	17.63	-0.31	17.63	-0.37
17.66	273.45	17.66	-0.32	17.66	-0.35
17.69	302.51	17.69	-0.32	17.69	-0.32
17.72	327.86	17.72	-0.31	17.72	-0.3
17.75	349.52	17.75	-0.31	17.75	-0.27
17.78	364.86	17.78	-0.31	17.78	-0.24
17.81	374.24	17.81	-0.31	17.81	-0.21
17.84	376.08	17.84	-0.31	17.84	-0.18
17.87	370.47	17.87	-0.31	17.87	-0.15
17.9	357.38	17.9	-0.31	17.9	-0.11
17.93	337.95	17.93	-0.31	17.93	-0.07
17.96	312.49	17.96	-0.31	17.96	-0.04
17.99	283.97	17.98	-0.31	17.98	0
18.02	252.98	18.01	-0.31	18.01	0.04
18.05	221.9	18.04	-0.31	18.04	0.07
18.08	190.9	18.07	-0.31	18.07	0.1
18.11	162.67	18.1	-0.31	18.1	0.14
18.14	137.61	18.13	-0.31	18.13	0.17
18.17	114.37	18.16	-0.31	18.16	0.2
18.2	95.01	18.19	-0.32	18.19	0.23
18.23	78.18	18.22	-0.32	18.22	0.25
18.26	64.9	18.25	-0.33	18.25	0.28
18.29	53.51	18.28	-0.34	18.28	0.29
18.32	44.57	18.31	-0.34	18.31	0.31
18.35	37.22	18.34	-0.35	18.34	0.32
18.38	31.62	18.37	-0.36	18.37	0.32
18.41	27.06	18.4	-0.36	18.4	0.33
18.44	23.31	18.43	-0.37	18.43	0.34
18.47	20.39	18.46	-0.37	18.46	0.35
18.5	18.01	18.49	-0.37	18.49	0.36
18.53	16.09	18.52	-0.37	18.52	0.38
18.56	14.46	18.55	-0.37	18.55	0.39
18.59	13.19	18.58	-0.36	18.58	0.4
18.62	12.18	18.61	-0.35	18.61	0.42
18.65	11.35	18.64	-0.34	18.64	0.44
18.68	10.76	18.67	-0.33	18.67	0.47
18.71	10.37	18.7	-0.32	18.7	0.5
18.74	10.15	18.73	-0.3	18.73	0.54
18.77	10.06	18.76	-0.27	18.76	0.61
18.8	10.05	18.79	-0.22	18.79	0.69
18.83	10.1	18.82	-0.17	18.82	0.79
18.86	10.16	18.85	-0.09	18.85	0.92
18.89	10.21	18.88	0	18.88	1.07
18.92	10.23	18.91	0.13	18.91	1.23
18.95	10.23	18.94	0.27	18.94	1.4
18.98	10.2	18.97	0.43	18.97	1.56
19.01	10.16	19	0.61	19	1.71
19.04	10.09	19.03	0.79	19.03	1.84
19.07	10.02	19.06	0.97	19.06	1.93
19.1	9.93	19.09	1.12	19.09	1.97
19.13	9.83	19.12	1.24	19.12	1.97
19.16	9.72	19.15	1.31	19.15	1.93
19.19	9.61	19.18	1.35	19.18	1.84
19.22	9.48	19.21	1.33	19.21	1.74
19.25	9.33	19.24	1.28	19.24	1.6
19.28	9.18	19.27	1.18	19.27	1.45
19.31	9	19.3	1.06	19.3	1.3
19.34	8.83	19.33	0.93	19.33	1.15
19.37	8.63	19.36	0.78	19.36	1.01
19.4	8.42	19.39	0.64	19.39	0.87
19.43	8.2	19.42	0.51	19.42	0.75
19.46	7.98	19.45	0.38	19.45	0.63
19.49	7.75	19.48	0.26	19.48	0.53
19.52	7.52	19.51	0.16	19.51	0.44
19.55	7.29	19.54	0.06	19.54	0.36
19.58	7.07	19.57	-0.01	19.57	0.29
19.61	6.87	19.6	-0.08	19.6	0.24
19.64	6.68	19.63	-0.13	19.63	0.19
19.67	6.52	19.66	-0.18	19.66	0.14
19.7	6.38	19.69	-0.22	19.69	0.11
19.73	6.26	19.72	-0.25	19.72	0.07
19.76	6.16	19.75	-0.27	19.75	0.05
19.79	6.07	19.78	-0.28	19.78	0.02
19.82	6	19.81	-0.3	19.81	0.01
19.85	5.95	19.84	-0.3	19.84	-0.01
19.88	5.91	19.87	-0.31	19.87	-0.02
19.91	5.89	19.9	-0.32	19.9	-0.03
19.94	5.89	19.93	-0.32	19.93	-0.05
19.97	5.9	19.96	-0.32	19.96	-0.06
20	5.91	19.99	-0.32	19.99	-0.07
20.03	5.94	20.02	-0.32	20.02	-0.08
20.06	5.98	20.05	-0.33	20.05	-0.09
20.09	6.03	20.08	-0.33	20.08	-0.09
20.12	6.1	20.11	-0.33	20.11	-0.1
20.15	6.18	20.14	-0.32	20.14	-0.11
20.18	6.28	20.17	-0.32	20.17	-0.11
20.21	6.4	20.2	-0.32	20.2	-0.12
20.24	6.55	20.23	-0.32	20.23	-0.12
20.27	6.72	20.26	-0.31	20.26	-0.13
20.3	6.91	20.29	-0.31	20.29	-0.13
20.33	7.14	20.32	-0.31	20.32	-0.14
20.36	7.39	20.35	-0.31	20.35	-0.14
20.39	7.68	20.38	-0.31	20.38	-0.15
20.42	8.01	20.41	-0.31	20.41	-0.15
20.45	8.36	20.44	-0.3	20.44	-0.16
20.48	8.74	20.47	-0.3	20.47	-0.16
20.51	9.12	20.5	-0.3	20.5	-0.16
20.54	9.54	20.53	-0.3	20.53	-0.16
20.57	9.93	20.56	-0.3	20.56	-0.16
20.6	10.33	20.59	-0.3	20.59	-0.17
20.63	10.69	20.62	-0.29	20.62	-0.17
20.66	11.04	20.65	-0.29	20.65	-0.17
20.69	11.35	20.68	-0.29	20.68	-0.17
20.72	11.62	20.71	-0.29	20.71	-0.17
20.75	11.86	20.74	-0.28	20.74	-0.17
20.78	12.07	20.77	-0.28	20.77	-0.17
20.81	12.25	20.8	-0.29	20.8	-0.18
20.83	12.4	20.83	-0.29	20.83	-0.18
20.86	12.52	20.86	-0.28	20.86	-0.18
20.89	12.63	20.89	-0.28	20.89	-0.18
20.92	12.73	20.92	-0.28	20.92	-0.18
20.95	12.82	20.95	-0.28	20.95	-0.18
20.98	12.89	20.98	-0.28	20.98	-0.18
21.01	12.96	21.01	-0.27	21.01	-0.19
21.04	13.01	21.04	-0.27	21.04	-0.19
21.07	13.06	21.07	-0.27	21.07	-0.19
21.1	13.08	21.1	-0.27	21.1	-0.19
21.13	13.1	21.13	-0.27	21.13	-0.2
21.16	13.1	21.16	-0.27	21.16	-0.2
21.19	13.09	21.19	-0.27	21.19	-0.2
21.22	13.06	21.22	-0.26	21.22	-0.21
21.25	13	21.25	-0.26	21.25	-0.2
21.28	12.93	21.28	-0.26	21.28	-0.2
21.31	12.85	21.31	-0.26	21.31	-0.2
21.34	12.76	21.34	-0.25	21.34	-0.2
21.37	12.66	21.37	-0.25	21.37	-0.2
21.4	12.54	21.4	-0.25	21.4	-0.2
21.43	12.42	21.43	-0.26	21.43	-0.2
21.46	12.29	21.46	-0.26	21.46	-0.19
21.49	12.15	21.49	-0.26	21.49	-0.19
21.52	12.01	21.52	-0.25	21.52	-0.19
21.55	11.86	21.55	-0.25	21.55	-0.19
21.58	11.72	21.58	-0.25	21.58	-0.19
21.61	11.57	21.61	-0.25	21.61	-0.19
21.64	11.42	21.64	-0.25	21.64	-0.19
21.67	11.26	21.67	-0.25	21.67	-0.18
21.7	11.11	21.7	-0.24	21.7	-0.18
21.73	10.96	21.73	-0.24	21.73	-0.18
21.76	10.82	21.76	-0.24	21.76	-0.18
21.79	10.66	21.79	-0.24	21.79	-0.17
21.82	10.52	21.82	-0.24	21.82	-0.17
21.85	10.38	21.85	-0.23	21.85	-0.17
21.88	10.24	21.88	-0.23	21.88	-0.17
21.91	10.11	21.91	-0.23	21.91	-0.17
21.94	9.97	21.94	-0.23	21.94	-0.16
21.97	9.84	21.97	-0.23	21.97	-0.16
22	9.72	21.99	-0.23	21.99	-0.16
22.03	9.6	22.02	-0.22	22.02	-0.17
22.06	9.49	22.05	-0.22	22.05	-0.17
22.09	9.38	22.08	-0.22	22.08	-0.16
22.12	9.28	22.11	-0.23	22.11	-0.16
22.15	9.18	22.14	-0.22	22.14	-0.16
22.18	9.08	22.17	-0.23	22.17	-0.17
22.21	8.99	22.2	-0.22	22.2	-0.17
22.24	8.9	22.23	-0.22	22.23	-0.17
22.27	8.82	22.26	-0.22	22.26	-0.17
22.3	8.74	22.29	-0.23	22.29	-0.17
22.33	8.67	22.32	-0.23	22.32	-0.17
22.36	8.6	22.35	-0.22	22.35	-0.18
22.39	8.54	22.38	-0.22	22.38	-0.18
22.42	8.47	22.41	-0.22	22.41	-0.18
22.45	8.42	22.44	-0.22	22.44	-0.18
22.48	8.37	22.47	-0.22	22.47	-0.17
22.51	8.32	22.5	-0.22	22.5	-0.17
22.54	8.27	22.53	-0.22	22.53	-0.17
22.57	8.23	22.56	-0.22	22.56	-0.17
22.6	8.19	22.59	-0.22	22.59	-0.18
22.63	8.15	22.62	-0.22	22.62	-0.18
22.66	8.11	22.65	-0.22	22.65	-0.18
22.69	8.08	22.68	-0.21	22.68	-0.18
22.72	8.05	22.71	-0.21	22.71	-0.18
22.75	8.02	22.74	-0.21	22.74	-0.18
22.78	7.99	22.77	-0.21	22.77	-0.18
22.81	7.96	22.8	-0.21	22.8	-0.18
22.84	7.94	22.83	-0.2	22.83	-0.18
22.87	7.92	22.86	-0.2	22.86	-0.18
22.9	7.89	22.89	-0.2	22.89	-0.18
22.93	7.87	22.92	-0.21	22.92	-0.18
22.96	7.84	22.95	-0.2	22.95	-0.18
22.99	7.82	22.98	-0.2	22.98	-0.18
23.02	7.8	23.01	-0.2	23.01	-0.18
23.05	7.78	23.04	-0.2	23.04	-0.18
23.08	7.76	23.07	-0.2	23.07	-0.18
23.11	7.74	23.1	-0.19	23.1	-0.18
23.14	7.72	23.13	-0.19	23.13	-0.18
23.17	7.7	23.16	-0.19	23.16	-0.19
23.2	7.68	23.19	-0.19	23.19	-0.19
23.23	7.66	23.22	-0.18	23.22	-0.19
23.26	7.65	23.25	-0.18	23.25	-0.19
23.29	7.63	23.28	-0.18	23.28	-0.19
23.32	7.61	23.31	-0.18	23.31	-0.19
23.35	7.59	23.34	-0.17	23.34	-0.19
23.38	7.57	23.37	-0.17	23.37	-0.19
23.41	7.55	23.4	-0.16	23.4	-0.19
23.44	7.54	23.43	-0.16	23.43	-0.19
23.47	7.53	23.46	-0.16	23.46	-0.19
23.5	7.51	23.49	-0.15	23.49	-0.19
23.53	7.5	23.52	-0.15	23.52	-0.18
23.56	7.49	23.55	-0.14	23.55	-0.19
23.59	7.48	23.58	-0.13	23.58	-0.19
23.62	7.46	23.61	-0.13	23.61	-0.2
23.65	7.45	23.64	-0.12	23.64	-0.2
23.68	7.45	23.67	-0.11	23.67	-0.2
23.71	7.44	23.7	-0.1	23.7	-0.19
23.74	7.43	23.73	-0.1	23.73	-0.19
23.77	7.42	23.76	-0.09	23.76	-0.19
23.8	7.41	23.79	-0.08	23.79	-0.2
23.83	7.41	23.82	-0.07	23.82	-0.2
23.86	7.42	23.85	-0.06	23.85	-0.2
23.89	7.42	23.88	-0.05	23.88	-0.2
23.92	7.42	23.91	-0.03	23.91	-0.19
23.95	7.41	23.94	-0.03	23.94	-0.18
23.98	7.41	23.97	-0.02	23.97	-0.18
24.01	7.41	24	0	24	-0.19
24.04	7.41	24.03	0.01	24.03	-0.19
24.07	7.41	24.06	0.01	24.06	-0.19
24.1	7.4	24.09	0.01	24.09	-0.19
24.13	7.41	24.12	0.02	24.12	-0.19
24.16	7.4	24.15	0.03	24.15	-0.19
24.19	7.4	24.18	0.04	24.18	-0.18
24.22	7.39	24.21	0.04	24.21	-0.18
24.25	7.38	24.24	0.05	24.24	-0.18
24.28	7.38	24.27	0.05	24.27	-0.19
24.31	7.37	24.3	0.06	24.3	-0.19
24.34	7.36	24.33	0.06	24.33	-0.18
24.37	7.34	24.36	0.06	24.36	-0.18
24.4	7.33	24.39	0.06	24.39	-0.18
24.43	7.32	24.42	0.07	24.42	-0.18
24.46	7.31	24.45	0.07	24.45	-0.18
24.49	7.29	24.48	0.07	24.48	-0.18
24.52	7.28	24.51	0.07	24.51	-0.18
24.55	7.26	24.54	0.07	24.54	-0.18
24.58	7.25	24.57	0.07	24.57	-0.19
24.61	7.24	24.6	0.07	24.6	-0.19
24.64	7.22	24.63	0.06	24.63	-0.19
24.67	7.21	24.66	0.07	24.66	-0.19
24.7	7.2	24.69	0.06	24.69	-0.19
24.73	7.18	24.72	0.06	24.72	-0.19
24.76	7.16	24.75	0.06	24.75	-0.19
24.79	7.14	24.78	0.06	24.78	-0.19
24.82	7.13	24.81	0.05	24.81	-0.18
24.85	7.11	24.84	0.05	24.84	-0.18
24.88	7.09	24.87	0.05	24.87	-0.18
24.91	7.08	24.9	0.04	24.9	-0.18
24.94	7.06	24.93	0.04	24.93	-0.19
24.97	7.05	24.96	0.04	24.96	-0.19
25	7.03	24.99	0.03	24.99	-0.19
25.03	7.02	25.02	0.03	25.02	-0.19
25.06	7.01	25.05	0.03	25.05	-0.19
25.09	6.99	25.08	0.03	25.08	-0.18
25.12	6.97	25.11	0.03	25.11	-0.18
25.15	6.96	25.14	0.02	25.14	-0.19
25.18	6.95	25.17	0.02	25.17	-0.18
25.21	6.93	25.2	0.02	25.2	-0.18
25.24	6.92	25.23	0.01	25.23	-0.19
25.27	6.9	25.26	0.01	25.26	-0.19
25.3	6.89	25.29	0.01	25.29	-0.18
25.33	6.88	25.32	0.01	25.32	-0.18
25.36	6.87	25.35	0	25.35	-0.18
25.39	6.85	25.38	0	25.38	-0.18
25.42	6.84	25.41	0	25.41	-0.18
25.44	6.82	25.44	-0.01	25.44	-0.18
25.47	6.81	25.47	-0.01	25.47	-0.18
25.5	6.8	25.5	-0.02	25.5	-0.18
25.53	6.79	25.53	-0.02	25.53	-0.18
25.56	6.77	25.56	-0.02	25.56	-0.18
25.59	6.76	25.59	-0.02	25.59	-0.18
25.62	6.76	25.62	-0.03	25.62	-0.18
25.65	6.74	25.65	-0.03	25.65	-0.18
25.68	6.73	25.68	-0.04	25.68	-0.18
25.71	6.72	25.71	-0.04	25.71	-0.17
25.74	6.71	25.74	-0.04	25.74	-0.17
25.77	6.7	25.77	-0.04	25.77	-0.18
25.8	6.69	25.8	-0.05	25.8	-0.17
25.83	6.69	25.83	-0.06	25.83	-0.17
25.86	6.68	25.86	-0.06	25.86	-0.17
25.89	6.67	25.89	-0.05	25.89	-0.17
25.92	6.66	25.92	-0.05	25.92	-0.17
25.95	6.65	25.95	-0.06	25.95	-0.17
25.98	6.65	25.97	-0.06	25.97	-0.17
26.01	6.64	26	-0.06	26	-0.17
26.04	6.63	26.03	-0.06	26.03	-0.16
26.07	6.62	26.06	-0.07	26.06	-0.16
26.1	6.61	26.09	-0.07	26.09	-0.16
26.13	6.6	26.12	-0.07	26.12	-0.16
26.16	6.59	26.15	-0.07	26.15	-0.16
26.19	6.58	26.18	-0.07	26.18	-0.17
26.22	6.57	26.21	-0.07	26.21	-0.17
26.25	6.57	26.24	-0.08	26.24	-0.17
26.28	6.56	26.27	-0.08	26.27	-0.17
26.31	6.55	26.3	-0.07	26.3	-0.17
26.34	6.54	26.33	-0.07	26.33	-0.16
26.37	6.54	26.36	-0.08	26.36	-0.16
26.4	6.53	26.39	-0.08	26.39	-0.16
26.43	6.52	26.42	-0.09	26.42	-0.16
26.46	6.51	26.45	-0.09	26.45	-0.16
26.49	6.51	26.48	-0.09	26.48	-0.15
26.52	6.5	26.51	-0.09	26.51	-0.15
26.55	6.5	26.54	-0.09	26.54	-0.16
26.58	6.49	26.57	-0.09	26.57	-0.16
26.61	6.48	26.6	-0.09	26.6	-0.16
26.64	6.48	26.63	-0.09	26.63	-0.15
26.67	6.47	26.66	-0.1	26.66	-0.15
26.7	6.47	26.69	-0.1	26.69	-0.15
26.73	6.46	26.72	-0.1	26.72	-0.15
26.76	6.44	26.75	-0.09	26.75	-0.15
26.79	6.43	26.78	-0.09	26.78	-0.15
26.82	6.43	26.81	-0.09	26.81	-0.15
26.85	6.42	26.84	-0.09	26.84	-0.15
26.88	6.41	26.87	-0.09	26.87	-0.15
26.91	6.39	26.9	-0.1	26.9	-0.15
26.94	6.38	26.93	-0.1	26.93	-0.15
26.97	6.36	26.96	-0.11	26.96	-0.15
27	6.35	26.99	-0.11	26.99	-0.15
27.03	6.34	27.02	-0.11	27.02	-0.15
27.06	6.32	27.05	-0.1	27.05	-0.15
27.09	6.3	27.08	-0.1	27.08	-0.15
27.12	6.28	27.11	-0.1	27.11	-0.15
27.15	6.26	27.14	-0.1	27.14	-0.15
27.18	6.24	27.17	-0.1	27.17	-0.15
27.21	6.22	27.2	-0.1	27.2	-0.15
27.24	6.2	27.23	-0.11	27.23	-0.15
27.27	6.17	27.26	-0.11	27.26	-0.14
27.3	6.15	27.29	-0.11	27.29	-0.14
27.33	6.13	27.32	-0.11	27.32	-0.15
27.36	6.1	27.35	-0.1	27.35	-0.15
27.39	6.07	27.38	-0.1	27.38	-0.15
27.42	6.04	27.41	-0.11	27.41	-0.15
27.45	6.01	27.44	-0.11	27.44	-0.14
27.48	5.97	27.47	-0.11	27.47	-0.14
27.51	5.94	27.5	-0.11	27.5	-0.14
27.54	5.9	27.53	-0.1	27.53	-0.14
27.57	5.86	27.56	-0.1	27.56	-0.14
27.6	5.82	27.59	-0.1	27.59	-0.13
27.63	5.78	27.62	-0.1	27.62	-0.13
27.66	5.75	27.65	-0.1	27.65	-0.12
27.69	5.71	27.68	-0.1	27.68	-0.11
27.72	5.68	27.71	-0.1	27.71	-0.1
27.75	5.65	27.74	-0.09	27.74	-0.08
27.78	5.64	27.77	-0.08	27.77	-0.06
27.81	5.64	27.8	-0.08	27.8	-0.03
27.84	5.66	27.83	-0.07	27.83	0
27.87	5.69	27.86	-0.06	27.86	0.04
27.9	5.75	27.89	-0.04	27.89	0.1
27.93	5.83	27.92	-0.03	27.92	0.16
27.96	5.96	27.95	-0.01	27.95	0.24
27.99	6.13	27.98	0.01	27.98	0.35
28.02	6.34	28.01	0.04	28.01	0.47
28.05	6.61	28.04	0.08	28.04	0.61
28.08	6.93	28.07	0.13	28.07	0.78
28.11	7.3	28.1	0.18	28.1	0.97
28.14	7.75	28.13	0.25	28.13	1.18
28.17	8.23	28.16	0.34	28.16	1.41
28.2	8.79	28.19	0.43	28.19	1.67
28.23	9.38	28.22	0.54	28.22	1.94
28.26	10.03	28.25	0.66	28.25	2.22
28.29	10.67	28.28	0.79	28.28	2.51
28.32	11.35	28.31	0.94	28.31	2.79
28.35	12.02	28.34	1.09	28.34	3.07
28.38	12.64	28.37	1.24	28.37	3.33
28.41	13.22	28.4	1.4	28.4	3.57
28.44	13.73	28.43	1.56	28.43	3.78
28.47	14.18	28.46	1.71	28.46	3.95
28.5	14.52	28.49	1.86	28.49	4.07
28.53	14.76	28.52	1.99	28.52	4.16
28.56	14.89	28.55	2.1	28.55	4.2
28.59	14.9	28.58	2.19	28.58	4.2
28.62	14.8	28.61	2.25	28.61	4.15
28.65	14.61	28.64	2.29	28.64	4.06
28.68	14.3	28.67	2.3	28.67	3.94
28.71	13.92	28.7	2.29	28.7	3.79
28.74	13.44	28.73	2.25	28.73	3.62
28.77	12.93	28.76	2.19	28.76	3.43
28.8	12.37	28.79	2.11	28.79	3.22
28.83	11.77	28.82	2.02	28.82	3
28.86	11.16	28.85	1.92	28.85	2.79
28.89	10.54	28.88	1.81	28.88	2.56
28.92	9.94	28.91	1.68	28.91	2.36
28.95	9.33	28.94	1.55	28.94	2.15
28.98	8.76	28.97	1.42	28.97	1.96
29.01	8.21	29	1.3	29	1.77
29.04	7.7	29.03	1.18	29.03	1.59
29.07	7.22	29.06	1.06	29.06	1.43
29.1	6.77	29.09	0.94	29.09	1.28
29.13	6.36	29.12	0.83	29.12	1.15
29.16	5.98	29.15	0.73	29.15	1.02
29.19	5.65	29.18	0.65	29.18	0.9
29.22	5.34	29.21	0.56	29.21	0.8
29.25	5.07	29.24	0.49	29.24	0.71
29.28	4.83	29.27	0.41	29.27	0.63

## Sheet: Fig. 3a
ITC titration of UBXD1 with ubiquitin
Raw data				Isotherm chart
time [s]	power [µcal/s]			molar ratio	DQ [kcal/mol]
5	4.96819			0.04815	-0.00251
6	4.96801			0.29027	2.50291
7	4.96883			0.5347	2.06357
8	4.96893			0.78145	1.5579
9	4.96928			1.03051	1.34744
10	4.97001			1.28188	1.12877
11	4.97112			1.53557	0.91374
12	4.97064			1.79157	0.80561
13	4.97048			2.04989	0.73973
14	4.97098			2.31051	0.70365
15	4.96986			2.57346	0.49079
16	4.96971			2.83871	0.38978
17	4.96956			3.10628	0.33102
18	4.96929			3.37617	0.26034
19	4.96755			3.64836	0.32448
20	4.96794			3.92287	0.27498
21	4.96819			4.1997	0.22393
22	4.96855			4.47883	0.18481
23	4.96827
24	4.96854
25	4.96842
26	4.96821
27	4.9691
28	4.97011
29	4.97105
30	4.97127
31	4.97152
32	4.97152
33	4.97041
34	4.97025
35	4.97117
36	4.97163
37	4.97111
38	4.97132
39	4.971
40	4.97014
41	4.9703
42	4.9699
43	4.97056
44	4.9709
45	4.97071
46	4.97027
47	4.97119
48	4.97034
49	4.97049
50	4.97097
51	4.96976
52	4.96864
53	4.96858
54	4.96846
55	4.96881
56	4.96977
57	4.9704
58	4.97162
59	4.97138
60	4.97046
61	4.97016
62	4.96922
63	4.96784
64	4.96799
65	4.96793
66	4.96838
67	4.96907
68	4.96985
69	4.97052
70	4.97175
71	4.97229
72	4.97279
73	4.97245
74	4.97125
75	4.97036
76	4.96904
77	4.96887
78	4.96903
79	4.96921
80	4.96946
81	4.97041
82	4.97086
83	4.97115
84	4.97053
85	4.96981
86	4.96956
87	4.96934
88	4.96956
89	4.9705
90	4.97044
91	4.97043
92	4.97027
93	4.97046
94	4.97052
95	4.97062
96	4.97007
97	4.96945
98	4.96873
99	4.96942
100	4.96998
101	4.9701
102	4.97048
103	4.97079
104	4.96936
105	4.96935
106	4.97032
107	4.97071
108	4.96985
109	4.97096
110	4.97106
111	4.97078
112	4.97021
113	4.97052
114	4.97073
115	4.9706
116	4.96986
117	4.97068
118	4.97099
119	4.97016
120	4.96925
121	4.96931
122	4.9694
123	4.96981
124	4.97083
125	4.97211
126	4.97302
127	4.97221
128	4.97132
129	4.97098
130	4.97163
131	4.9706
132	4.96997
133	4.97123
134	4.97072
135	4.96979
136	4.97029
137	4.97101
138	4.96966
139	4.96958
140	4.96898
141	4.96905
142	4.9694
143	4.96965
144	4.96944
145	4.96972
146	4.97026
147	4.96968
148	4.96993
149	4.97114
150	4.97256
151	4.97197
152	4.97201
153	4.97229
154	4.97096
155	4.96879
156	4.96842
157	4.96863
158	4.96817
159	4.9679
160	4.96896
161	4.96915
162	4.96942
163	4.96939
164	4.97059
165	4.97141
166	4.97244
167	4.97208
168	4.97212
169	4.97141
170	4.96981
171	4.96877
172	4.96862
173	4.96923
174	4.96984
175	4.97108
176	4.97135
177	4.97123
178	4.97078
179	4.97171
180	4.97215
181	4.97227
182	4.97283
183	4.97286
184	4.9715
185	4.9697
186	4.96957
187	4.96941
188	4.96955
189	4.96931
190	4.97019
191	4.96997
192	4.96939
193	4.96869
194	4.96907
195	4.96974
196	4.96974
197	4.9696
198	4.96989
199	4.96985
200	4.96905
201	4.96884
202	4.97019
203	4.97036
204	4.96964
205	4.96923
206	4.9693
207	4.96793
208	4.96702
209	4.9674
210	4.96855
211	4.96861
212	4.9685
213	4.9694
214	4.97016
215	4.96924
216	4.96987
217	4.9703
218	4.97027
219	4.97016
220	4.97139
221	4.97128
222	4.97111
223	4.97087
224	4.97084
225	4.97041
226	4.97042
227	4.97169
228	4.972
229	4.97239
230	4.97232
231	4.97218
232	4.97161
233	4.97215
234	4.9716
235	4.97145
236	4.97188
237	4.97234
238	4.97282
239	4.97397
240	4.97393
241	4.9739
242	4.97416
243	4.97954
244	4.99123
245	5.00883
246	5.03034
247	5.052
248	5.0696
249	5.08312
250	5.09293
251	5.09882
252	5.10415
253	5.10575
254	5.10232
255	5.09555
256	5.08623
257	5.07465
258	5.06379
259	5.05401
260	5.04544
261	5.03797
262	5.03189
263	5.02584
264	5.02138
265	5.01791
266	5.01481
267	5.01149
268	5.0094
269	5.00604
270	5.00257
271	4.99964
272	4.99947
273	4.99954
274	5.00124
275	5.00206
276	5.00236
277	5.00052
278	4.9974
279	4.99273
280	4.98885
281	4.98578
282	4.98239
283	4.97914
284	4.97714
285	4.97447
286	4.97258
287	4.9715
288	4.97048
289	4.96994
290	4.97096
291	4.97048
292	4.97049
293	4.97232
294	4.97191
295	4.97067
296	4.9712
297	4.97033
298	4.96937
299	4.96968
300	4.97037
301	4.97084
302	4.97242
303	4.97255
304	4.97248
305	4.97244
306	4.97142
307	4.97038
308	4.96906
309	4.96921
310	4.96868
311	4.96771
312	4.96742
313	4.96907
314	4.96943
315	4.96958
316	4.97091
317	4.9718
318	4.97144
319	4.97101
320	4.97201
321	4.97115
322	4.97054
323	4.97002
324	4.97033
325	4.97042
326	4.97185
327	4.97201
328	4.97275
329	4.9728
330	4.97298
331	4.97319
332	4.97382
333	4.97364
334	4.97335
335	4.97238
336	4.9711
337	4.96899
338	4.96802
339	4.96737
340	4.96733
341	4.96839
342	4.97042
343	4.97157
344	4.97155
345	4.97148
346	4.9705
347	4.96972
348	4.96941
349	4.97014
350	4.9691
351	4.96837
352	4.96797
353	4.96818
354	4.96797
355	4.96913
356	4.9695
357	4.97022
358	4.96934
359	4.96946
360	4.96944
361	4.97021
362	4.96994
363	4.96997
364	4.96915
365	4.96889
366	4.96791
367	4.96796
368	4.96871
369	4.96913
370	4.96886
371	4.96906
372	4.96791
373	4.96749
374	4.96772
375	4.96889
376	4.96914
377	4.96924
378	4.96819
379	4.9676
380	4.96664
381	4.96701
382	4.96827
383	4.97019
384	4.97166
385	4.97203
386	4.972
387	4.97199
388	4.97182
389	4.9715
390	4.97197
391	4.97082
392	4.96981
393	4.96898
394	4.96973
395	4.96984
396	4.97133
397	4.97146
398	4.97062
399	4.96893
400	4.9675
401	4.96643
402	4.96702
403	4.96878
404	4.969
405	4.96986
406	4.97088
407	4.97127
408	4.97029
409	4.97049
410	4.971
411	4.97024
412	4.96986
413	4.96974
414	4.96856
415	4.96781
416	4.96917
417	4.97049
418	4.97047
419	4.97124
420	4.97122
421	4.97059
422	4.96925
423	4.97346
424	4.9835
425	4.9971
426	5.01326
427	5.03117
428	5.04723
429	5.06079
430	5.0715
431	5.07852
432	5.08376
433	5.08631
434	5.08294
435	5.0769
436	5.06908
437	5.06068
438	5.05083
439	5.04199
440	5.03359
441	5.02592
442	5.01871
443	5.01269
444	5.00821
445	5.00508
446	5.00334
447	5.00055
448	4.99876
449	4.99781
450	4.99612
451	4.99353
452	4.99199
453	4.99027
454	4.98754
455	4.98529
456	4.9832
457	4.98102
458	4.98015
459	4.97832
460	4.97738
461	4.97696
462	4.97571
463	4.97461
464	4.97509
465	4.97468
466	4.97538
467	4.97757
468	4.97708
469	4.97645
470	4.97583
471	4.97388
472	4.9721
473	4.97131
474	4.96971
475	4.96895
476	4.96908
477	4.96868
478	4.96878
479	4.96954
480	4.97121
481	4.97216
482	4.9724
483	4.97278
484	4.97317
485	4.97051
486	4.96844
487	4.9677
488	4.96747
489	4.96748
490	4.96798
491	4.96845
492	4.96915
493	4.96926
494	4.96992
495	4.97081
496	4.97188
497	4.97209
498	4.97109
499	4.96888
500	4.96807
501	4.96746
502	4.967
503	4.96721
504	4.96808
505	4.96792
506	4.96747
507	4.96722
508	4.9685
509	4.96903
510	4.9702
511	4.97088
512	4.97089
513	4.97003
514	4.96933
515	4.96847
516	4.96828
517	4.96846
518	4.96874
519	4.96849
520	4.96774
521	4.96717
522	4.96762
523	4.96815
524	4.96817
525	4.96829
526	4.96844
527	4.96746
528	4.96663
529	4.96822
530	4.9691
531	4.96997
532	4.96937
533	4.9684
534	4.96711
535	4.96684
536	4.96724
537	4.96817
538	4.96775
539	4.96734
540	4.96653
541	4.96572
542	4.96734
543	4.96879
544	4.96927
545	4.97132
546	4.97208
547	4.97137
548	4.97129
549	4.97169
550	4.97092
551	4.96949
552	4.96762
553	4.96695
554	4.96606
555	4.96496
556	4.96505
557	4.96583
558	4.96478
559	4.96552
560	4.96729
561	4.96793
562	4.96852
563	4.96919
564	4.96745
565	4.96551
566	4.96511
567	4.96504
568	4.96612
569	4.9678
570	4.9688
571	4.96822
572	4.96757
573	4.96781
574	4.9687
575	4.96757
576	4.96782
577	4.96858
578	4.96777
579	4.96726
580	4.96912
581	4.97055
582	4.97006
583	4.97059
584	4.97032
585	4.97084
586	4.96998
587	4.97037
588	4.97036
589	4.97034
590	4.9694
591	4.96909
592	4.9687
593	4.96899
594	4.96953
595	4.96892
596	4.96817
597	4.968
598	4.96757
599	4.96795
600	4.96873
601	4.96938
602	4.96964
603	4.9727
604	4.97899
605	4.98894
606	5.0023
607	5.01699
608	5.03056
609	5.04146
610	5.05038
611	5.0562
612	5.06009
613	5.06233
614	5.06098
615	5.05614
616	5.0504
617	5.04388
618	5.03524
619	5.02712
620	5.02033
621	5.01361
622	5.00857
623	5.00429
624	5.00057
625	4.99755
626	4.99566
627	4.99344
628	4.99238
629	4.99143
630	4.99049
631	4.98913
632	4.98671
633	4.98398
634	4.98145
635	4.97894
636	4.97702
637	4.97552
638	4.97499
639	4.97472
640	4.97539
641	4.97595
642	4.97622
643	4.97603
644	4.97503
645	4.97358
646	4.97195
647	4.97126
648	4.97015
649	4.97057
650	4.97091
651	4.97093
652	4.96981
653	4.96938
654	4.96877
655	4.96729
656	4.96652
657	4.96772
658	4.96813
659	4.96719
660	4.96771
661	4.9684
662	4.96778
663	4.967
664	4.96817
665	4.96752
666	4.96705
667	4.96694
668	4.96756
669	4.96696
670	4.96744
671	4.96701
672	4.96666
673	4.96582
674	4.96593
675	4.96574
676	4.96606
677	4.96724
678	4.96833
679	4.96763
680	4.96709
681	4.96721
682	4.96644
683	4.96609
684	4.96781
685	4.96929
686	4.9695
687	4.9685
688	4.96801
689	4.96588
690	4.96348
691	4.96352
692	4.96516
693	4.96557
694	4.96589
695	4.96804
696	4.96838
697	4.96829
698	4.96791
699	4.96834
700	4.9681
701	4.96788
702	4.96768
703	4.96895
704	4.96974
705	4.96839
706	4.96674
707	4.967
708	4.96612
709	4.96517
710	4.96675
711	4.9684
712	4.96645
713	4.96663
714	4.9675
715	4.96752
716	4.96792
717	4.97037
718	4.97073
719	4.97089
720	4.97017
721	4.96888
722	4.96695
723	4.9665
724	4.96679
725	4.96734
726	4.96799
727	4.96887
728	4.96796
729	4.96703
730	4.96596
731	4.96553
732	4.9656
733	4.9674
734	4.96756
735	4.9686
736	4.97002
737	4.96979
738	4.96869
739	4.96859
740	4.96838
741	4.96707
742	4.96685
743	4.96715
744	4.96697
745	4.96651
746	4.96682
747	4.9672
748	4.9669
749	4.96677
750	4.96725
751	4.96676
752	4.96659
753	4.96637
754	4.96713
755	4.96787
756	4.96894
757	4.96969
758	4.96971
759	4.96919
760	4.96742
761	4.96518
762	4.96406
763	4.96393
764	4.96518
765	4.96729
766	4.96948
767	4.96983
768	4.96996
769	4.96808
770	4.96616
771	4.96514
772	4.96543
773	4.96589
774	4.96676
775	4.96693
776	4.96703
777	4.96665
778	4.96766
779	4.96915
780	4.97186
781	4.97477
782	4.97775
783	4.98128
784	4.98686
785	4.99344
786	5.00165
787	5.01165
788	5.01996
789	5.0277
790	5.03454
791	5.03933
792	5.04192
793	5.04216
794	5.0387
795	5.03306
796	5.02764
797	5.02169
798	5.01574
799	5.01034
800	5.00635
801	5.00218
802	4.99825
803	4.99585
804	4.99409
805	4.99178
806	4.98925
807	4.98667
808	4.98515
809	4.98391
810	4.98268
811	4.98116
812	4.98104
813	4.98118
814	4.98004
815	4.97914
816	4.97921
817	4.97782
818	4.97605
819	4.97493
820	4.9744
821	4.97261
822	4.97168
823	4.97159
824	4.97224
825	4.97207
826	4.97171
827	4.97149
828	4.97024
829	4.96803
830	4.96657
831	4.96625
832	4.96667
833	4.96605
834	4.96728
835	4.96826
836	4.96877
837	4.96984
838	4.97058
839	4.97087
840	4.96968
841	4.96888
842	4.96673
843	4.96532
844	4.96383
845	4.96418
846	4.96386
847	4.9637
848	4.96366
849	4.96408
850	4.96573
851	4.96701
852	4.96743
853	4.96868
854	4.96817
855	4.96644
856	4.96665
857	4.9664
858	4.96553
859	4.96667
860	4.9674
861	4.96661
862	4.96633
863	4.96734
864	4.96669
865	4.96657
866	4.96697
867	4.96718
868	4.96683
869	4.96733
870	4.96753
871	4.96787
872	4.96876
873	4.9689
874	4.96937
875	4.96901
876	4.96898
877	4.96825
878	4.9672
879	4.9668
880	4.96664
881	4.96514
882	4.96478
883	4.96543
884	4.96576
885	4.9666
886	4.96778
887	4.96905
888	4.96893
889	4.96835
890	4.96649
891	4.96582
892	4.96397
893	4.96339
894	4.96268
895	4.96376
896	4.96412
897	4.96522
898	4.96533
899	4.96515
900	4.96546
901	4.96504
902	4.96398
903	4.96477
904	4.9663
905	4.96626
906	4.96636
907	4.96658
908	4.96581
909	4.96426
910	4.96351
911	4.96434
912	4.96593
913	4.96658
914	4.96786
915	4.96771
916	4.96681
917	4.96632
918	4.96714
919	4.96754
920	4.9687
921	4.96915
922	4.96821
923	4.96689
924	4.96581
925	4.96554
926	4.96688
927	4.96899
928	4.96993
929	4.97077
930	4.97123
931	4.97005
932	4.96888
933	4.96899
934	4.96757
935	4.96568
936	4.96489
937	4.9637
938	4.96249
939	4.96325
940	4.96459
941	4.96568
942	4.96672
943	4.96747
944	4.96738
945	4.96823
946	4.96804
947	4.9672
948	4.96687
949	4.96695
950	4.96683
951	4.96798
952	4.96929
953	4.96868
954	4.96766
955	4.96678
956	4.96407
957	4.96282
958	4.9625
959	4.96283
960	4.96262
961	4.96398
962	4.96485
963	4.96726
964	4.97145
965	4.97554
966	4.98129
967	4.98875
968	4.99664
969	5.0053
970	5.01545
971	5.02412
972	5.03074
973	5.03453
974	5.03537
975	5.03287
976	5.02771
977	5.02226
978	5.01661
979	5.00945
980	5.00294
981	4.99762
982	4.99208
983	4.98877
984	4.98664
985	4.98535
986	4.98449
987	4.98491
988	4.98504
989	4.98564
990	4.98539
991	4.98467
992	4.98351
993	4.98195
994	4.98028
995	4.97876
996	4.97858
997	4.97772
998	4.97658
999	4.97464
1000	4.97378
1001	4.97245
1002	4.97177
1003	4.97047
1004	4.96936
1005	4.96803
1006	4.9669
1007	4.96549
1008	4.96521
1009	4.96558
1010	4.96596
1011	4.96645
1012	4.96714
1013	4.96719
1014	4.96813
1015	4.96764
1016	4.9659
1017	4.96467
1018	4.96417
1019	4.96244
1020	4.96176
1021	4.96299
1022	4.96355
1023	4.96411
1024	4.9658
1025	4.96667
1026	4.96741
1027	4.96886
1028	4.9703
1029	4.97042
1030	4.97136
1031	4.97072
1032	4.97039
1033	4.96901
1034	4.96755
1035	4.96624
1036	4.96571
1037	4.96404
1038	4.9632
1039	4.96239
1040	4.96169
1041	4.96213
1042	4.96377
1043	4.96462
1044	4.96614
1045	4.96787
1046	4.96818
1047	4.96664
1048	4.96626
1049	4.96575
1050	4.96593
1051	4.96689
1052	4.96698
1053	4.96753
1054	4.968
1055	4.96658
1056	4.96512
1057	4.96608
1058	4.96648
1059	4.9674
1060	4.96837
1061	4.96849
1062	4.96852
1063	4.9674
1064	4.96467
1065	4.96441
1066	4.9659
1067	4.96599
1068	4.96695
1069	4.96864
1070	4.96832
1071	4.96705
1072	4.96658
1073	4.96518
1074	4.96401
1075	4.96416
1076	4.9635
1077	4.96418
1078	4.96604
1079	4.96749
1080	4.968
1081	4.96852
1082	4.96765
1083	4.96587
1084	4.96414
1085	4.96219
1086	4.96116
1087	4.96103
1088	4.96151
1089	4.96236
1090	4.96281
1091	4.96334
1092	4.96229
1093	4.96262
1094	4.96291
1095	4.96492
1096	4.96624
1097	4.96767
1098	4.96724
1099	4.96779
1100	4.9669
1101	4.96657
1102	4.96727
1103	4.96657
1104	4.96487
1105	4.96441
1106	4.96505
1107	4.96497
1108	4.96665
1109	4.96893
1110	4.96829
1111	4.9673
1112	4.96746
1113	4.96743
1114	4.96671
1115	4.96747
1116	4.96738
1117	4.96617
1118	4.96503
1119	4.96435
1120	4.9625
1121	4.96179
1122	4.96204
1123	4.96183
1124	4.96208
1125	4.9646
1126	4.96555
1127	4.96704
1128	4.96915
1129	4.97083
1130	4.97042
1131	4.97017
1132	4.96871
1133	4.96726
1134	4.96568
1135	4.96611
1136	4.96638
1137	4.96538
1138	4.96509
1139	4.96532
1140	4.96627
1141	4.96809
1142	4.97094
1143	4.97251
1144	4.9748
1145	4.97679
1146	4.97884
1147	4.98226
1148	4.98839
1149	4.99474
1150	5.00293
1151	5.0103
1152	5.01597
1153	5.01955
1154	5.02195
1155	5.02007
1156	5.01716
1157	5.01333
1158	5.00839
1159	5.00196
1160	4.99639
1161	4.99205
1162	4.98852
1163	4.98557
1164	4.98393
1165	4.98294
1166	4.9811
1167	4.97879
1168	4.97808
1169	4.97687
1170	4.97536
1171	4.9759
1172	4.97676
1173	4.977
1174	4.97684
1175	4.977
1176	4.97554
1177	4.97501
1178	4.97335
1179	4.97162
1180	4.97049
1181	4.96961
1182	4.96854
1183	4.96723
1184	4.96765
1185	4.96785
1186	4.96758
1187	4.96685
1188	4.96679
1189	4.96647
1190	4.96526
1191	4.96473
1192	4.96513
1193	4.96497
1194	4.96521
1195	4.96604
1196	4.96592
1197	4.96489
1198	4.96579
1199	4.96602
1200	4.96553
1201	4.96637
1202	4.96762
1203	4.96666
1204	4.96548
1205	4.96479
1206	4.9644
1207	4.96378
1208	4.96461
1209	4.96492
1210	4.96591
1211	4.96609
1212	4.96561
1213	4.96599
1214	4.96646
1215	4.96625
1216	4.96597
1217	4.96713
1218	4.96655
1219	4.96569
1220	4.96559
1221	4.9642
1222	4.96164
1223	4.96111
1224	4.96162
1225	4.96241
1226	4.96448
1227	4.9676
1228	4.96807
1229	4.96771
1230	4.96747
1231	4.96592
1232	4.96453
1233	4.96361
1234	4.96281
1235	4.96217
1236	4.96286
1237	4.96313
1238	4.96379
1239	4.9641
1240	4.96385
1241	4.96418
1242	4.96447
1243	4.96516
1244	4.96682
1245	4.9673
1246	4.96687
1247	4.96662
1248	4.96688
1249	4.96606
1250	4.96533
1251	4.96514
1252	4.96542
1253	4.96627
1254	4.96769
1255	4.9692
1256	4.96961
1257	4.96927
1258	4.96723
1259	4.96558
1260	4.96419
1261	4.96383
1262	4.96301
1263	4.96299
1264	4.96352
1265	4.96379
1266	4.96417
1267	4.96449
1268	4.96488
1269	4.96479
1270	4.96404
1271	4.96413
1272	4.96513
1273	4.96537
1274	4.96476
1275	4.96493
1276	4.96454
1277	4.96389
1278	4.96306
1279	4.96246
1280	4.96266
1281	4.96419
1282	4.96595
1283	4.96693
1284	4.96851
1285	4.96878
1286	4.96717
1287	4.96605
1288	4.96675
1289	4.96592
1290	4.96552
1291	4.96561
1292	4.96512
1293	4.96358
1294	4.96308
1295	4.96317
1296	4.96334
1297	4.96335
1298	4.96458
1299	4.96548
1300	4.96542
1301	4.96396
1302	4.96255
1303	4.9609
1304	4.96073
1305	4.96165
1306	4.96337
1307	4.96518
1308	4.96778
1309	4.96745
1310	4.96723
1311	4.96722
1312	4.96607
1313	4.96301
1314	4.96318
1315	4.96189
1316	4.962
1317	4.96325
1318	4.96425
1319	4.9642
1320	4.96524
1321	4.96406
1322	4.96367
1323	4.96402
1324	4.96612
1325	4.96833
1326	4.97228
1327	4.97573
1328	4.98068
1329	4.98631
1330	4.99429
1331	5.0021
1332	5.00935
1333	5.01591
1334	5.01879
1335	5.01725
1336	5.01352
1337	5.00893
1338	5.0025
1339	4.99687
1340	4.99226
1341	4.98939
1342	4.98687
1343	4.98538
1344	4.98437
1345	4.9833
1346	4.98121
1347	4.97972
1348	4.97793
1349	4.97537
1350	4.97498
1351	4.97534
1352	4.97581
1353	4.97632
1354	4.97698
1355	4.97539
1356	4.973
1357	4.97094
1358	4.96765
1359	4.96563
1360	4.96573
1361	4.96702
1362	4.96806
1363	4.96982
1364	4.96956
1365	4.96777
1366	4.96584
1367	4.96357
1368	4.96322
1369	4.96392
1370	4.96514
1371	4.96454
1372	4.96371
1373	4.96285
1374	4.96295
1375	4.9631
1376	4.96411
1377	4.96618
1378	4.96691
1379	4.96723
1380	4.9671
1381	4.96661
1382	4.96629
1383	4.96668
1384	4.96622
1385	4.96592
1386	4.96782
1387	4.96702
1388	4.9653
1389	4.96443
1390	4.96615
1391	4.96589
1392	4.96726
1393	4.96841
1394	4.96839
1395	4.96556
1396	4.96354
1397	4.96206
1398	4.96188
1399	4.9623
1400	4.9618
1401	4.96218
1402	4.96306
1403	4.96379
1404	4.96345
1405	4.96497
1406	4.96495
1407	4.96335
1408	4.96251
1409	4.96265
1410	4.96235
1411	4.96367
1412	4.96601
1413	4.96646
1414	4.96673
1415	4.96598
1416	4.96414
1417	4.96207
1418	4.96184
1419	4.96294
1420	4.96479
1421	4.96602
1422	4.96636
1423	4.96536
1424	4.96444
1425	4.9636
1426	4.96325
1427	4.9648
1428	4.96594
1429	4.96605
1430	4.96558
1431	4.96702
1432	4.96674
1433	4.96667
1434	4.96657
1435	4.96669
1436	4.96505
1437	4.96433
1438	4.96437
1439	4.96413
1440	4.96431
1441	4.96452
1442	4.96453
1443	4.96453
1444	4.96571
1445	4.96596
1446	4.96591
1447	4.9655
1448	4.96464
1449	4.96298
1450	4.96277
1451	4.9633
1452	4.96372
1453	4.96448
1454	4.96529
1455	4.96599
1456	4.96613
1457	4.96615
1458	4.96626
1459	4.96636
1460	4.96556
1461	4.96559
1462	4.96627
1463	4.96522
1464	4.96452
1465	4.96463
1466	4.96335
1467	4.96308
1468	4.96384
1469	4.96446
1470	4.96394
1471	4.96362
1472	4.96298
1473	4.96254
1474	4.96289
1475	4.96488
1476	4.96701
1477	4.96683
1478	4.96853
1479	4.96803
1480	4.96605
1481	4.96421
1482	4.9652
1483	4.96446
1484	4.96511
1485	4.9661
1486	4.9668
1487	4.96582
1488	4.96484
1489	4.9633
1490	4.96274
1491	4.96232
1492	4.96242
1493	4.96205
1494	4.96214
1495	4.96202
1496	4.96255
1497	4.96323
1498	4.96347
1499	4.96393
1500	4.96279
1501	4.9619
1502	4.96087
1503	4.96108
1504	4.9629
1505	4.96591
1506	4.96793
1507	4.97169
1508	4.97638
1509	4.98207
1510	4.9897
1511	4.99741
1512	5.0037
1513	5.00865
1514	5.00972
1515	5.0098
1516	5.00859
1517	5.00544
1518	5.00136
1519	4.99757
1520	4.99286
1521	4.98857
1522	4.9848
1523	4.98108
1524	4.97734
1525	4.9736
1526	4.97181
1527	4.9721
1528	4.9733
1529	4.97465
1530	4.97712
1531	4.97822
1532	4.97638
1533	4.97476
1534	4.97306
1535	4.97181
1536	4.97044
1537	4.9706
1538	4.96946
1539	4.96969
1540	4.96776
1541	4.96763
1542	4.96651
1543	4.96639
1544	4.96679
1545	4.9666
1546	4.96426
1547	4.96406
1548	4.96408
1549	4.96254
1550	4.96337
1551	4.96628
1552	4.96881
1553	4.96904
1554	4.96879
1555	4.96703
1556	4.96366
1557	4.96113
1558	4.96099
1559	4.96137
1560	4.96286
1561	4.96558
1562	4.96618
1563	4.96618
1564	4.96561
1565	4.96461
1566	4.96348
1567	4.96324
1568	4.96304
1569	4.96376
1570	4.96396
1571	4.96371
1572	4.96298
1573	4.96297
1574	4.96233
1575	4.96213
1576	4.96252
1577	4.96383
1578	4.96556
1579	4.96724
1580	4.96818
1581	4.96767
1582	4.96703
1583	4.96548
1584	4.9645
1585	4.96419
1586	4.96409
1587	4.96416
1588	4.96467
1589	4.96473
1590	4.96445
1591	4.96467
1592	4.96407
1593	4.96198
1594	4.96037
1595	4.95927
1596	4.95875
1597	4.95957
1598	4.96187
1599	4.96436
1600	4.96661
1601	4.96839
1602	4.96784
1603	4.96721
1604	4.96634
1605	4.96519
1606	4.96518
1607	4.96534
1608	4.96489
1609	4.96387
1610	4.96295
1611	4.96125
1612	4.96068
1613	4.96091
1614	4.96079
1615	4.96129
1616	4.96236
1617	4.96401
1618	4.96477
1619	4.96494
1620	4.96531
1621	4.96426
1622	4.96235
1623	4.96205
1624	4.96254
1625	4.96234
1626	4.96221
1627	4.96168
1628	4.96078
1629	4.9621
1630	4.96338
1631	4.9634
1632	4.9644
1633	4.965
1634	4.96394
1635	4.96274
1636	4.96258
1637	4.96253
1638	4.96219
1639	4.96241
1640	4.96215
1641	4.96212
1642	4.96225
1643	4.96285
1644	4.96361
1645	4.96386
1646	4.96382
1647	4.96409
1648	4.96434
1649	4.96333
1650	4.96433
1651	4.96525
1652	4.96552
1653	4.96485
1654	4.96424
1655	4.96267
1656	4.96178
1657	4.96084
1658	4.96021
1659	4.96119
1660	4.96181
1661	4.96239
1662	4.96326
1663	4.96378
1664	4.96445
1665	4.96538
1666	4.96551
1667	4.96565
1668	4.96567
1669	4.96337
1670	4.96159
1671	4.96175
1672	4.96184
1673	4.96228
1674	4.96309
1675	4.96402
1676	4.96398
1677	4.96291
1678	4.96275
1679	4.96422
1680	4.96447
1681	4.9642
1682	4.96479
1683	4.96491
1684	4.96515
1685	4.96504
1686	4.96578
1687	4.96658
1688	4.96909
1689	4.97415
1690	4.982
1691	4.98978
1692	4.99803
1693	5.00483
1694	5.00749
1695	5.00696
1696	5.00465
1697	5.00038
1698	4.99531
1699	4.99075
1700	4.98839
1701	4.98622
1702	4.98299
1703	4.98078
1704	4.97771
1705	4.97335
1706	4.97016
1707	4.97107
1708	4.97025
1709	4.97003
1710	4.97117
1711	4.97262
1712	4.97071
1713	4.97037
1714	4.97075
1715	4.97086
1716	4.97014
1717	4.96955
1718	4.96942
1719	4.96841
1720	4.96687
1721	4.96825
1722	4.97036
1723	4.97283
1724	4.97529
1725	4.97608
1726	4.97415
1727	4.97434
1728	4.97281
1729	4.97165
1730	4.97301
1731	4.97371
1732	4.97178
1733	4.9707
1734	4.97026
1735	4.96859
1736	4.96776
1737	4.96921
1738	4.96938
1739	4.96925
1740	4.96924
1741	4.97103
1742	4.97153
1743	4.97244
1744	4.97231
1745	4.97196
1746	4.96971
1747	4.96733
1748	4.96585
1749	4.96592
1750	4.96658
1751	4.96631
1752	4.96673
1753	4.96757
1754	4.96775
1755	4.96704
1756	4.96762
1757	4.96797
1758	4.96714
1759	4.96675
1760	4.96783
1761	4.96862
1762	4.96951
1763	4.97094
1764	4.9721
1765	4.97196
1766	4.97212
1767	4.97217
1768	4.97073
1769	4.96929
1770	4.96804
1771	4.96832
1772	4.9673
1773	4.96734
1774	4.96722
1775	4.96868
1776	4.96818
1777	4.96911
1778	4.9692
1779	4.96927
1780	4.96871
1781	4.96779
1782	4.96636
1783	4.96663
1784	4.96785
1785	4.9672
1786	4.96664
1787	4.96711
1788	4.96672
1789	4.96495
1790	4.96429
1791	4.96401
1792	4.96373
1793	4.96418
1794	4.96533
1795	4.96741
1796	4.96859
1797	4.96918
1798	4.9697
1799	4.96933
1800	4.96825
1801	4.96878
1802	4.96875
1803	4.96743
1804	4.96748
1805	4.96737
1806	4.96693
1807	4.96678
1808	4.96687
1809	4.96715
1810	4.96632
1811	4.96564
1812	4.96606
1813	4.96595
1814	4.96486
1815	4.96525
1816	4.96519
1817	4.96453
1818	4.96568
1819	4.96706
1820	4.9687
1821	4.97037
1822	4.97098
1823	4.97093
1824	4.97069
1825	4.96956
1826	4.96843
1827	4.96817
1828	4.96779
1829	4.96729
1830	4.96725
1831	4.96811
1832	4.96856
1833	4.96766
1834	4.96757
1835	4.96869
1836	4.96842
1837	4.96793
1838	4.96953
1839	4.96909
1840	4.96761
1841	4.96677
1842	4.96783
1843	4.96829
1844	4.9688
1845	4.96928
1846	4.96893
1847	4.96733
1848	4.96708
1849	4.9682
1850	4.96878
1851	4.96941
1852	4.96921
1853	4.96812
1854	4.96644
1855	4.96487
1856	4.96542
1857	4.96696
1858	4.96821
1859	4.96975
1860	4.97066
1861	4.97113
1862	4.97099
1863	4.97091
1864	4.97009
1865	4.97099
1866	4.97074
1867	4.97161
1868	4.97258
1869	4.97685
1870	4.9816
1871	4.98888
1872	4.99452
1873	4.99925
1874	5.00022
1875	5.00072
1876	4.99801
1877	4.9953
1878	4.99161
1879	4.98931
1880	4.98609
1881	4.98338
1882	4.98083
1883	4.97964
1884	4.97809
1885	4.97549
1886	4.97501
1887	4.97526
1888	4.97623
1889	4.9765
1890	4.9776
1891	4.97711
1892	4.97665
1893	4.9742
1894	4.97339
1895	4.97338
1896	4.97253
1897	4.97063
1898	4.97032
1899	4.96915
1900	4.96799
1901	4.96845
1902	4.96956
1903	4.97006
1904	4.97078
1905	4.97111
1906	4.97125
1907	4.97223
1908	4.9717
1909	4.97156
1910	4.97096
1911	4.96979
1912	4.96807
1913	4.9688
1914	4.96802
1915	4.96803
1916	4.96862
1917	4.96895
1918	4.96903
1919	4.96902
1920	4.9686
1921	4.96735
1922	4.96627
1923	4.96575
1924	4.96716
1925	4.9684
1926	4.9696
1927	4.96986
1928	4.97152
1929	4.9699
1930	4.96946
1931	4.96917
1932	4.96889
1933	4.96614
1934	4.96643
1935	4.96502
1936	4.96461
1937	4.96621
1938	4.9671
1939	4.96809
1940	4.96918
1941	4.96889
1942	4.9683
1943	4.96827
1944	4.96702
1945	4.9661
1946	4.96583
1947	4.96501
1948	4.96485
1949	4.96484
1950	4.96718
1951	4.96844
1952	4.96859
1953	4.96781
1954	4.96936
1955	4.96864
1956	4.96875
1957	4.96931
1958	4.96923
1959	4.96837
1960	4.96685
1961	4.96624
1962	4.96644
1963	4.96695
1964	4.96528
1965	4.96626
1966	4.96748
1967	4.96807
1968	4.96858
1969	4.96989
1970	4.97087
1971	4.97051
1972	4.96936
1973	4.96913
1974	4.96862
1975	4.96687
1976	4.96593
1977	4.96631
1978	4.96694
1979	4.96798
1980	4.9688
1981	4.96899
1982	4.96879
1983	4.96868
1984	4.9686
1985	4.96921
1986	4.96979
1987	4.97017
1988	4.96983
1989	4.96995
1990	4.97004
1991	4.96971
1992	4.96995
1993	4.97057
1994	4.97004
1995	4.96868
1996	4.96751
1997	4.9658
1998	4.96474
1999	4.96547
2000	4.9663
2001	4.96724
[truncated: 1,301 more rows]

## Sheet: Fig. 3b
Fluorescence Anisotropy Titration of Rhodamine-Ubiquitin with UBXD1-fl (n=3)
	Sample 1	Sample 2	Sample 3	Mean	SD
c(UBXD1-fl) [µM]	r[570/585 nm]	r[570/585 nm]	r[570/585 nm]	r[570/585 nm]	r[570/585 nm]
0	0.1561	0.1542	0.1577	0.156	0.00143062
0.63	0.1565	0.1557	0.1587	0.156967	0.00126842
1.575	0.1583	0.1577	0.1596	0.158533	0.00079303
3.15	0.16	0.16	0.1626	0.160867	0.00122565
4.725	0.1637	0.1624	0.1638	0.1633	0.0006377
6.3	0.165	0.1647	0.1652	0.164967	0.00020548
7.875	0.1677	0.166	0.1665	0.166733	0.00071336
9.45	0.1693	0.169	0.169	0.1691	0.00014142
12.6	0.1693	0.1686	0.1703	0.1694	0.00069761
15.75	0.1722	0.1714	0.1741	0.172567	0.00113235
18.9	0.1729	0.1752	0.177	0.175033	0.00167796
22.05	0.1761	0.1767	0.1759	0.176233	0.00033993
25.2	0.1779	0.1771	0.1781	0.1777	0.00043205
28.35	0.1798	0.1764	0.179	0.1784	0.00145144
31.5	0.1797	0.1808	0.1812	0.180567	0.00063421

## Sheet: Fig. 3e
GST-pulldown p97 + UBXD1 + Ub-GST

## Sheet: Fig. 3f
GST-pulldown p97 + UBXD1 mutants + Ub-GST

## Sheet: Fig.4d
Fluorescence Anisotropy Titrations of UBXD1 wt and -VIMx with p97 truncation constructs
UBXD1-wt + p97-wt	relative Anisotropy
c(p97) [µM]	Sample 1	Sample 2	Sample 3	Mean	SD
0	-0.0500357	-0.0178699	-0.00357398	-0.0238265	9.6069e-05
0.25	0.110793	0.132237	0.139385	0.127472	0.00031159
0.5	0.210865	0.260901	0.243031	0.238265	0.00097084
0.75	0.293067	0.33238	0.35025	0.325232	0.0015032
1	0.33238	0.389564	0.418156	0.380033	0.00259481
1.25	0.382416	0.446748	0.478913	0.436026	0.00331373
1.5	0.425304	0.507505	0.486061	0.472957	0.00309757
1.75	0.482488	0.543245	0.543245	0.522993	0.00279165
2	0.511079	0.564689	0.586133	0.553967	0.00324007
2.5	0.536097	0.600429	0.629021	0.588516	0.00421075
3	0.568263	0.650465	0.661187	0.626638	0.00475575
3.5	0.600429	0.657613	0.682631	0.646891	0.00405416
4	0.657613	0.7005	0.725518	0.694544	0.00351713
5	0.686204	0.75411	0.775554	0.738623	0.00504009
6	0.711222	0.786276	0.822016	0.773171	0.00635654
7	0.73624	0.804146	0.832738	0.791041	0.00568241
8	0.775554	0.814868	0.84346	0.811294	0.00399436
9	0.811294	0.84346	0.875625	0.84346	0.00389575
10	0.82559	0.868478	0.897069	0.863712	0.00444616
11	0.829164	0.893495	0.911365	0.878008	0.00541781
12	0.850608	0.889921	0.904217	0.881582	0.00349079
13	0.850608	0.893495	0.925661	0.889921	0.00477269
14	0.857756	0.918513	0.943531	0.9066	0.00567939
15	0.886347	0.914939	0.954253	0.918513	0.00443808
17.5	0.886347	0.936383	0.964975	0.929235	0.0052314
UBXD1-wt + p97-DC	relative Anisotropy (n = 1)
c(p97-DC) [µM]	Sample 1
0	0.0079713
0.5	0.0438422
1	0.0757274
1.5	0.131526
2	0.123555
2.5	0.151455
3	0.203268
3.5	0.159426
4	0.282981
4.5	0.298924
7	0.354723
8	0.418493
9	0.450379
10	0.462336
11	0.478278
12	0.502192
13	0.52212
14	0.526106
15	0.569948
17.25	0.57792
20	0.61379
22.5	0.64169
25	0.673575
27.5	0.701475
30	0.713432
35	0.737346
40	0.773216
45	0.773216
50	0.833001
UBXD1-VIMx + p97-DC	relative Anisotropy (n = 1)
c(p97-DC) [µM]	Sample 1
0	-0.00500536
0.5	-0.0336074
1	-0.0121559
1.5	-0.0014301
2	0.027172
2.5	0.0235967
3	0.0450483
4	0.0664998
5	0.0700751
6	0.0700751
7	0.0879514
8	0.102252
9	0.102252
10	0.109403
12.5	0.130855
15	0.148731
17.5	0.163032
20	0.20236
25	0.220236
30	0.245263
35	0.284591
40	0.298892
45	0.323918
50	0.356096
60	0.395424
70	0.456203
80	0.484805
90	0.502681
100	0.520558
110	0.55631
120	0.599213
UBXD1-VIMx + p97-DD2-C	relative Anisotropy (n = 1)
c(p97-DD2-C) [µM]	Sample 1
0	0.0102477
1	0.00455451
2	-0.00113863
3	-0.0153715
4	-0.00967834
5	-0.00113863
6	0.0130942
7	0.0273271
8	0.0244805
9	0.0273271
10	0.0244805
12.5	0.0273271
15	0.0358668
17.5	0.0330202
20	0.0472531
25	0.0529462
30	0.0586393
35	0.0757188
40	0.087105
45	0.101338
50	0.0956448
60	0.118417
70	0.121264
80	0.13265
90	0.158269
100	0.166809

## Sheet: Fig. 4e
Fluorescence Anisotropy Titrations of UBXD1 trucations with p97 truncations
UBXD1-DUBX-C + p97-wt	relative Anisotropy (n = 1)
c(p97-wt) [µM]	Sample 1
0	-0.0629371
1	0.197711
2	0.305785
3	0.372536
4	0.423395
5	0.499682
6	0.518754
7	0.556898
8	0.57597
9	0.639542
10	0.649078
12.5	0.674507
15	0.6904
17.5	0.744437
20	0.747616
22.5	0.78576
25	0.801653
27.5	0.804832
30	0.827082
35	0.865226
40	0.868404
45	0.874762
50	0.935156
60	0.912905
70	0.941513
80	0.960585
90	0.963763
100	0.998729
UBXD1-DUBX-C + p97-DC	relative Anisotropy (n=3)
c(p97-DC) [µM]	Sample 1	Sample 2	Sample 3	Mean	SD
0	-0.160804	-0.0854271	-0.0351759	-0.0938024	0.00135577
1	0.0276382	0.061139	0.082077	0.0569514	0.000343
2	0.119765	0.144891	0.211893	0.15885	0.00161498
5	0.241206	0.245394	0.320771	0.269123	0.00250045
7.5	0.274707	0.291457	0.358459	0.308208	0.00280634
10	0.329146	0.371022	0.396147	0.365438	0.0025053
12.5	0.40871	0.425461	0.417085	0.417085	0.00069856
15	0.446399	0.442211	0.450586	0.446399	0.00037116
17.5	0.479899	0.509213	0.463149	0.484087	0.00222068
20	0.484087	0.521775	0.49665	0.500838	0.00188338
22.5	0.563652	0.546901	0.500838	0.53713	0.00339409
25	0.383585	0.572027	0.555276	0.503629	0.0102864
27.5	0.563652	0.609715	0.572027	0.581798	0.00274412
30	0.580402	0.61809	0.609715	0.602736	0.00228161
35	0.626466	0.651591	0.639028	0.639028	0.00152266
40	0.680905	0.668342	0.647404	0.66555	0.0021233
50	0.760469	0.731156	0.70603	0.732552	0.00370516
60	0.768844	0.764657	0.743719	0.759073	0.00188547
70	0.814908	0.785595	0.752094	0.784199	0.00452237
80	0.856784	0.806533	0.802345	0.821887	0.00452998
90	0.877722	0.835846	0.827471	0.847013	0.00412582
100	0.886097	0.865159	0.848409	0.866555	0.00294777
125	0.91541	0.894472	*	0.904941	0.0020727
* data point excluded because of air bubble in the cuvette
UBXD1-DUBX-C + p97-DD2-C	relative Anisotropy (n=3)
c(p97-DD2-C) [µM]	Sample 1	Sample 2	Sample 3	Mean	SD
0	-0.0376552	-0.108895	-0.23102	-0.125857	0.0011531
1	0.0641156	0.115001	0.00305312	0.0607232	0.0003122
2	0.145532	0.135355	0.0641156	0.115001	0.0004651
5	0.25748	0.237126	0.0946469	0.196418	0.00157445
10	0.338897	0.399959	0.25748	0.332112	0.00211312
12.5	0.399959	0.491553	0.237126	0.376213	0.00429469
15	0.481376	0.389782	0.247303	0.37282	0.00389706
20	0.522084	0.430491	0.338897	0.430491	0.0034725
25	0.461022	0.430491	*	0.445756	0.00073275
30	0.440668	0.57297	*	0.506819	0.00358663
40	0.471199	0.583147	*	0.527173	0.00314986
50	0.613678	0.57297	0.471199	0.552616	0.00352515
60	0.81722	0.735803	0.471199	0.67474	0.0104742
70	0.81722	0.837574	0.562793	0.739195	0.00964594
80	0.878282	0.888459	0.603501	0.790081	0.0108285
90	0.868105	0.81722	0.695095	0.793473	0.00597925
100	0.949522	0.878282	0.695095	0.840966	0.00930872
* data point excluded because of air bubble in the cuvette

[truncated: 30 more sheets: Fig. 4f, Fig. 5a, Fig. 5b, Fig. 5c, Fig. 5d, Fig. 5e, Fig. 5f, Fig. 5g, Supp. Fig. 1a, Supp. Fig. 2a, Supp. Fig. 2c, Supp. Fig. 3a, Supp. Fig. 3b, Supp. Fig. 3c, Supp. Fig. 3d, Supp. Fig. 3e, Supp. Fig. 3f, Supp. Fig. 3g, Supp. Fig. 4 b+c, Supp. Fig. 4 e+f …]
